# Supplementary material for: Crystal structure of chlorido­(5,10,15,20-tetra­phenyl­porphyrinato-κ4 N)manganese(III) 2-amino­pyridine disolvate
Source: Acta Crystallogr E Crystallogr Commun. 2015 Jan 17;71(Pt 2):165–7. doi: 10.1107/S205698901500050X (PMC4384609; doi:10.1107/S205698901500050X)
Supplement: Supplementary file 1 [file e-71-00165-sup1.cif]

##############################################################################
#                                                                            #
# This CIF contains the data in a paper accepted for publication in          #
# Acta Crystallographica Section E. It conforms to the requirements of       #
# Notes for Authors for Acta Crystallographica Section E, and has been       #
# peer reviewed under the auspices of the IUCr Commission on Journals.       #
#                                                                            #
# Full details of the Crystallographic Information File format               #
# are given in the paper "The Crystallographic Information File (CIF):       #
# a New Standard Archive File for Crystallography" by S. R. Hall, F. H.      #
# Allen and I. D. Brown [Acta Cryst. (1991), A47, 655-685].                  #
#                                                                            #
# The current version of the core CIF dictionary is obtainable from          #
# ftp://ftp.iucr.org/pub/cif_core.dic.                                       #
#                                                                            #
# Software is freely available for graphical display of the structure(s)     #
# in this CIF. For information consult the CIF software page                 #
# http://www.iucr.org/resources/cif/software.                                #
#                                                                            #
# This file may be used for bona fide research purposes within the           #
# scientific community so long as proper attribution is given to the journal # 
# article from which it was obtained.                                        #
#                                                                            #
##############################################################################
data_I
_audit_creation_method     SHELXL-97
_chemical_name_systematic
;
Chlorido(5,10,15,20-tetraphenylporphyrinato-\k^4^<i>N</i>)manganese(III)
2-aminopyridine disolvate
;
_chemical_name_common     ?
_chemical_formula_moiety     'C44 H28 Cl Mn N4, 2(C5 H6 N2)'
_chemical_formula_sum     'C54 H40 Cl Mn N8'
_chemical_formula_iupac     '[Mn (C44 H28 N4) Cl], 2C5 H6 N2'
_chemical_formula_weight     891.33
_chemical_melting_point     ?
_symmetry_cell_setting     triclinic
_symmetry_space_group_name_H-M     'P -1'
_symmetry_space_group_name_Hall     '-P 1'
loop_
    _symmetry_equiv_pos_as_xyz
    'x, y, z'
    '-x, -y, -z'
_cell_length_a     9.9617(4)
_cell_length_b     12.1247(6)
_cell_length_c     18.9100(9)
_cell_angle_alpha     92.441(3)
_cell_angle_beta     94.699(2)
_cell_angle_gamma     108.186(2)
_cell_volume     2157.01(17)
_cell_formula_units_Z     2
_cell_measurement_reflns_used     8818
_cell_measurement_theta_min     2.17
_cell_measurement_theta_max     27.77
_cell_measurement_temperature     180(2)
_exptl_crystal_description     'block'
_exptl_crystal_colour     'brown'
_exptl_crystal_size_max     0.48
_exptl_crystal_size_mid     0.38
_exptl_crystal_size_min     0.16
_exptl_crystal_density_diffrn     1.372
_exptl_crystal_density_meas     ?
_exptl_crystal_density_method     'not measured'
_exptl_crystal_F_000     924
_exptl_absorpt_coefficient_mu     0.417
_exptl_absorpt_correction_type     multi-scan
_exptl_absorpt_process_details
;
(SADABS; Bruker, 2006)
;
_exptl_absorpt_correction_T_min     0.7014
_exptl_absorpt_correction_T_max     0.7456
_exptl_special_details     ?
_diffrn_ambient_temperature     180(2)
_diffrn_radiation_type     MoK\a
_diffrn_radiation_wavelength     0.71073
_diffrn_radiation_source     'fine-focus sealed tube'
_diffrn_radiation_monochromator     'graphite'
_diffrn_measurement_device_type     'Bruker APEXII CCD'
_diffrn_measurement_method     '\f and \w scans'
_diffrn_detector_area_resol_mean     ?
_diffrn_reflns_number     35821
_diffrn_reflns_av_R_equivalents     0.0413
_diffrn_reflns_av_sigmaI/netI     0.0409
_diffrn_reflns_theta_min     1.77
_diffrn_reflns_theta_max     26.02
_diffrn_reflns_theta_full     26.02
_diffrn_measured_fraction_theta_max     0.998
_diffrn_measured_fraction_theta_full     0.998
_diffrn_reflns_limit_h_min     -12
_diffrn_reflns_limit_h_max     12
_diffrn_reflns_limit_k_min     -14
_diffrn_reflns_limit_k_max     14
_diffrn_reflns_limit_l_min     -20
_diffrn_reflns_limit_l_max     23
_diffrn_standards_number     ?
_diffrn_standards_interval_time     ?
_refine_special_details
;
 Refinement of F^2^ against ALL reflections.  The weighted R-factor wR and
 goodness of fit S are based on F^2^, conventional R-factors R are based
 on F, with F set to zero for negative F^2^. The threshold expression of
 F^2^ > 2sigma(F^2^) is used only for calculating R-factors(gt) etc. and is
 not relevant to the choice of reflections for refinement.  R-factors based
 on F^2^ are statistically about twice as large as those based on F, and R-
 factors based on ALL data will be even larger.
;
_reflns_number_total     8499
_reflns_number_gt     6523
_reflns_threshold_expression     I>2sigma(I)
_refine_ls_structure_factor_coef     Fsqd
_refine_ls_matrix_type     full
_refine_ls_R_factor_all     0.0576
_refine_ls_R_factor_gt     0.0407
_refine_ls_wR_factor_gt     0.0974
_refine_ls_wR_factor_ref     0.1070
_refine_ls_goodness_of_fit_ref     1.046
_refine_ls_restrained_S_all     1.046
_refine_ls_number_reflns     8487
_refine_ls_number_parameters     577
_refine_ls_number_restraints     0
_refine_ls_hydrogen_treatment     constr
_refine_ls_weighting_scheme     calc
_refine_ls_weighting_details
         'calc w=1/[\s^2^(Fo^2^)+(0.0438P)^2^+1.0654P] where P=(Fo^2^+2Fc^2^)/3'
_atom_sites_solution_hydrogens     geom
_atom_sites_solution_primary     direct
_atom_sites_solution_secondary     difmap
_refine_ls_shift/su_max     0.001
_refine_ls_shift/su_mean     0.000
_refine_diff_density_max     0.485
_refine_diff_density_min     -0.372
_refine_ls_extinction_method     none
_refine_ls_extinction_coef     ?
loop_
    _atom_type_symbol
    _atom_type_description
    _atom_type_scat_dispersion_real
    _atom_type_scat_dispersion_imag
    _atom_type_scat_source
    'C' 'C' 0.0033 0.0016
                         'International Tables Vol C Tables 4.2.6.8 and 6.1.1.4'
    'H' 'H' 0.0000 0.0000
                         'International Tables Vol C Tables 4.2.6.8 and 6.1.1.4'
    'N' 'N' 0.0061 0.0033
                         'International Tables Vol C Tables 4.2.6.8 and 6.1.1.4'
    'O' 'O' 0.0106 0.0060
                         'International Tables Vol C Tables 4.2.6.8 and 6.1.1.4'
    'Co' 'Co' 0.3494 0.9721
                         'International Tables Vol C Tables 4.2.6.8 and 6.1.1.4'
    'K' 'K' 0.2009 0.2494
                         'International Tables Vol C Tables 4.2.6.8 and 6.1.1.4'
_computing_data_collection
;
APEX2 (Bruker, 2006)
;
_computing_cell_refinement
;
SAINT (Bruker, 2006)
;
_computing_data_reduction
;
SAINT (Bruker, 2006)
;
_computing_structure_solution
;
SIR2004 (Burla <i>et al.</i>,  2005)
;
_computing_structure_refinement
;
SHELXL97 (Sheldrick, 2008, 2015)
;
_computing_molecular_graphics
;
ORTEPIII (Burnett & Johnson, 1996), ORTEP-3 for Windows (Farrugia,
2012) and
Mercury (Macrae <i>et al.</i>, 2008)
;
_computing_publication_material
;
WinGX (Farrugia, 2012)
;
loop_
    _atom_site_type_symbol
    _atom_site_label
    _atom_site_fract_x
    _atom_site_fract_y
    _atom_site_fract_z
    _atom_site_U_iso_or_equiv
    _atom_site_adp_type
    _atom_site_calc_flag
    _atom_site_refinement_flags
    _atom_site_occupancy
    _atom_site_symmetry_multiplicity
    _atom_site_disorder_assembly
    _atom_site_disorder_group
    Mn Mn 0.71850(3) 0.20739(3) 0.748853(16) 0.02309(10) Uani d . 1 1 . .
    Cl Cl 0.47678(6) 0.07348(5) 0.73057(3) 0.03758(15) Uani d . 1 1 . .
    N N1 0.77802(17) 0.14667(15) 0.66018(9) 0.0234(4) Uani d . 1 1 . .
    N N2 0.80369(18) 0.10608(15) 0.80656(9) 0.0250(4) Uani d . 1 1 . .
    N N3 0.68922(18) 0.28550(15) 0.83972(9) 0.0244(4) Uani d . 1 1 . .
    N N4 0.66655(18) 0.32903(15) 0.69325(9) 0.0234(4) Uani d . 1 1 . .
    N N5 0.9736(2) 0.36456(17) 0.76389(10) 0.0359(5) Uani d . 1 1 . .
    H H5A 0.9784 0.3197 0.7283 0.043 Uiso calc R 1 1 . .
    H H5B 0.9219 0.4093 0.7592 0.043 Uiso calc R 1 1 . .
    N N6 1.1266(2) 0.29239(19) 0.83104(11) 0.0427(5) Uani d . 1 1 . .
    N N7 1.2610(2) 0.2348(2) 0.70136(14) 0.0552(6) Uani d . 1 1 . .
    H H7A 1.2301 0.2540 0.7396 0.066 Uiso calc R 1 1 . .
    H H7B 1.3217 0.1975 0.7035 0.066 Uiso calc R 1 1 . .
    N N8 1.1197(2) 0.32107(18) 0.63848(11) 0.0410(5) Uani d . 1 1 . .
    C C1 0.7439(2) 0.17043(18) 0.59150(11) 0.0233(4) Uani d . 1 1 . .
    C C2 0.7927(2) 0.10102(18) 0.54253(11) 0.0272(5) Uani d . 1 1 . .
    H H2 0.7837 0.1013 0.4932 0.033 Uiso calc R 1 1 . .
    C C3 0.8539(2) 0.03566(19) 0.58099(11) 0.0275(5) Uani d . 1 1 . .
    H H3 0.8953 -0.0173 0.5632 0.033 Uiso calc R 1 1 . .
    C C4 0.8439(2) 0.06235(18) 0.65415(11) 0.0239(4) Uani d . 1 1 . .
    C C5 0.8866(2) 0.00644(18) 0.71051(11) 0.0249(5) Uani d . 1 1 . .
    C C6 0.8707(2) 0.03070(18) 0.78147(11) 0.0257(5) Uani d . 1 1 . .
    C C7 0.9224(2) -0.0208(2) 0.84009(12) 0.0322(5) Uani d . 1 1 . .
    H H7 0.9723 -0.0739 0.8374 0.039 Uiso calc R 1 1 . .
    C C8 0.8855(2) 0.0216(2) 0.89976(12) 0.0322(5) Uani d . 1 1 . .
    H H8 0.9056 0.0035 0.9459 0.039 Uiso calc R 1 1 . .
    C C9 0.8098(2) 0.09952(19) 0.87930(11) 0.0260(5) Uani d . 1 1 . .
    C C10 0.7539(2) 0.16021(19) 0.92676(11) 0.0270(5) Uani d . 1 1 . .
    C C11 0.6954(2) 0.24586(19) 0.90708(11) 0.0261(5) Uani d . 1 1 . .
    C C12 0.6382(2) 0.3106(2) 0.95446(12) 0.0311(5) Uani d . 1 1 . .
    H H12 0.6278 0.2992 1.0023 0.037 Uiso calc R 1 1 . .
    C C13 0.6022(2) 0.39102(19) 0.91726(11) 0.0301(5) Uani d . 1 1 . .
    H H13 0.5639 0.4462 0.9348 0.036 Uiso calc R 1 1 . .
    C C14 0.6336(2) 0.37604(19) 0.84551(11) 0.0261(5) Uani d . 1 1 . .
    C C15 0.6088(2) 0.44238(18) 0.79069(11) 0.0252(5) Uani d . 1 1 . .
    C C16 0.6228(2) 0.41858(18) 0.71991(11) 0.0245(5) Uani d . 1 1 . .
    C C17 0.5830(2) 0.47860(19) 0.66212(11) 0.0291(5) Uani d . 1 1 . .
    H H17 0.5532 0.5439 0.6660 0.035 Uiso calc R 1 1 . .
    C C18 0.5967(2) 0.42307(19) 0.60135(12) 0.0283(5) Uani d . 1 1 . .
    H H18 0.5755 0.4416 0.5554 0.034 Uiso calc R 1 1 . .
    C C19 0.6499(2) 0.33038(18) 0.62017(11) 0.0241(4) Uani d . 1 1 . .
    C C20 0.6799(2) 0.25316(18) 0.57174(11) 0.0239(4) Uani d . 1 1 . .
    C C21 0.9456(2) -0.09079(19) 0.69477(11) 0.0255(5) Uani d . 1 1 . .
    C C22 1.0792(2) -0.0706(2) 0.67155(12) 0.0310(5) Uani d . 1 1 . .
    H H22 1.1331 0.0046 0.6632 0.037 Uiso calc R 1 1 . .
    C C23 1.1328(2) -0.1620(2) 0.66072(12) 0.0348(5) Uani d . 1 1 . .
    H H23 1.2228 -0.1477 0.6456 0.042 Uiso calc R 1 1 . .
    C C24 1.0536(3) -0.2736(2) 0.67222(12) 0.0358(6) Uani d . 1 1 . .
    H H24 1.0902 -0.3347 0.6654 0.043 Uiso calc R 1 1 . .
    C C25 0.9196(3) -0.2945(2) 0.69389(13) 0.0364(6) Uani d . 1 1 . .
    H H25 0.8652 -0.3701 0.7010 0.044 Uiso calc R 1 1 . .
    C C26 0.8656(2) -0.2043(2) 0.70511(12) 0.0319(5) Uani d . 1 1 . .
    H H26 0.7751 -0.2195 0.7197 0.038 Uiso calc R 1 1 . .
    C C27 0.7585(2) 0.1328(2) 1.00308(11) 0.0297(5) Uani d . 1 1 . .
    C C28 0.6758(3) 0.0259(2) 1.02330(13) 0.0359(6) Uani d . 1 1 . .
    H H28 0.6216 -0.0310 0.9888 0.043 Uiso calc R 1 1 . .
    C C29 0.6734(3) 0.0032(2) 1.09463(14) 0.0430(6) Uani d . 1 1 . .
    H H29 0.6161 -0.0679 1.1077 0.052 Uiso calc R 1 1 . .
    C C30 0.7548(3) 0.0850(3) 1.14558(14) 0.0469(7) Uani d . 1 1 . .
    H H30 0.7520 0.0698 1.1933 0.056 Uiso calc R 1 1 . .
    C C31 0.8410(3) 0.1896(3) 1.12667(13) 0.0432(7) Uani d . 1 1 . .
    H H31 0.8985 0.2441 1.1616 0.052 Uiso calc R 1 1 . .
    C C32 0.8427(3) 0.2145(2) 1.05562(12) 0.0358(5) Uani d . 1 1 . .
    H H32 0.9003 0.2860 1.0432 0.043 Uiso calc R 1 1 . .
    C C33 0.5585(2) 0.54284(19) 0.81056(11) 0.0271(5) Uani d . 1 1 . .
    C C34 0.6532(3) 0.6437(2) 0.84414(13) 0.0379(6) Uani d . 1 1 . .
    H H34 0.7487 0.6501 0.8526 0.045 Uiso calc R 1 1 . .
    C C35 0.6072(3) 0.7357(2) 0.86545(14) 0.0448(6) Uani d . 1 1 . .
    H H35 0.6719 0.8033 0.8880 0.054 Uiso calc R 1 1 . .
    C C36 0.4665(3) 0.7271(2) 0.85329(13) 0.0417(6) Uani d . 1 1 . .
    H H36 0.4357 0.7887 0.8676 0.050 Uiso calc R 1 1 . .
    C C37 0.3715(3) 0.6272(2) 0.81989(14) 0.0418(6) Uani d . 1 1 . .
    H H37 0.2760 0.6211 0.8118 0.050 Uiso calc R 1 1 . .
    C C38 0.4171(2) 0.5354(2) 0.79812(13) 0.0347(5) Uani d . 1 1 . .
    H H38 0.3521 0.4684 0.7750 0.042 Uiso calc R 1 1 . .
    C C39 0.6393(2) 0.25768(18) 0.49454(11) 0.0243(4) Uani d . 1 1 . .
    C C40 0.7006(2) 0.35470(19) 0.45743(11) 0.0289(5) Uani d . 1 1 . .
    H H40 0.7709 0.4185 0.4807 0.035 Uiso calc R 1 1 . .
    C C41 0.6578(2) 0.3570(2) 0.38642(12) 0.0322(5) Uani d . 1 1 . .
    H H41 0.6983 0.4227 0.3624 0.039 Uiso calc R 1 1 . .
    C C42 0.5555(2) 0.2625(2) 0.35099(12) 0.0348(5) Uani d . 1 1 . .
    H H42 0.5275 0.2643 0.3030 0.042 Uiso calc R 1 1 . .
    C C43 0.4945(2) 0.1651(2) 0.38668(12) 0.0343(5) Uani d . 1 1 . .
    H H43 0.4262 0.1008 0.3627 0.041 Uiso calc R 1 1 . .
    C C44 0.5351(2) 0.16335(19) 0.45802(11) 0.0290(5) Uani d . 1 1 . .
    H H44 0.4922 0.0982 0.4821 0.035 Uiso calc R 1 1 . .
    C C45 1.0496(2) 0.3647(2) 0.82897(13) 0.0367(6) Uani d . 1 1 . .
    C C46 1.1971(3) 0.2868(3) 0.89372(17) 0.0570(8) Uani d . 1 1 . .
    H H46 1.2503 0.2360 0.8960 0.068 Uiso calc R 1 1 . .
    C C47 1.1952(3) 0.3518(3) 0.95452(16) 0.0635(9) Uani d . 1 1 . .
    H H47 1.2454 0.3454 0.9970 0.076 Uiso calc R 1 1 . .
    C C48 1.1166(3) 0.4267(3) 0.95052(16) 0.0600(8) Uani d . 1 1 . .
    H H48 1.1145 0.4732 0.9905 0.072 Uiso calc R 1 1 . .
    C C49 1.0412(3) 0.4330(2) 0.88792(14) 0.0474(7) Uani d . 1 1 . .
    H H49 0.9857 0.4820 0.8850 0.057 Uiso calc R 1 1 . .
    C C50 1.0728(3) 0.3510(2) 0.57616(15) 0.0513(7) Uani d . 1 1 . .
    H H50 1.0070 0.3910 0.5762 0.062 Uiso calc R 1 1 . .
    C C51 1.1165(4) 0.3258(3) 0.51199(16) 0.0669(10) Uani d . 1 1 . .
    H H51 1.0816 0.3484 0.4698 0.080 Uiso calc R 1 1 . .
    C C52 1.2135(4) 0.2663(3) 0.51215(19) 0.0770(12) Uani d . 1 1 . .
    H H52 1.2454 0.2483 0.4696 0.092 Uiso calc R 1 1 . .
    C C53 1.2625(3) 0.2338(3) 0.57395(19) 0.0633(9) Uani d . 1 1 . .
    H H53 1.3272 0.1927 0.5743 0.076 Uiso calc R 1 1 . .
    C C54 1.2141(3) 0.2631(2) 0.63784(15) 0.0436(6) Uani d . 1 1 . .
loop_
    _atom_site_aniso_label
    _atom_site_aniso_U_11
    _atom_site_aniso_U_22
    _atom_site_aniso_U_33
    _atom_site_aniso_U_12
    _atom_site_aniso_U_13
    _atom_site_aniso_U_23
    Mn 0.02838(18) 0.02739(19) 0.01763(17) 0.01494(14) 0.00212(13) 0.00061(13)
    Cl 0.0315(3) 0.0396(3) 0.0404(4) 0.0096(2) 0.0044(2) 0.0016(3)
    N1 0.0267(9) 0.0253(9) 0.0205(9) 0.0118(7) 0.0020(7) 0.0010(7)
    N2 0.0288(9) 0.0303(10) 0.0199(9) 0.0154(8) 0.0026(7) 0.0002(8)
    N3 0.0285(9) 0.0295(10) 0.0189(9) 0.0147(8) 0.0014(7) 0.0009(7)
    N4 0.0273(9) 0.0267(10) 0.0186(9) 0.0124(7) 0.0021(7) -0.0004(7)
    N5 0.0387(11) 0.0423(12) 0.0300(11) 0.0197(9) -0.0001(9) -0.0066(9)
    N6 0.0391(12) 0.0477(13) 0.0399(13) 0.0146(10) -0.0048(10) -0.0007(10)
    N7 0.0464(13) 0.0565(15) 0.0671(18) 0.0259(12) 0.0012(12) -0.0122(13)
    N8 0.0362(11) 0.0405(12) 0.0412(13) 0.0052(9) 0.0054(10) -0.0041(10)
    C1 0.0255(10) 0.0250(11) 0.0191(11) 0.0075(9) 0.0025(8) 0.0010(9)
    C2 0.0345(12) 0.0296(12) 0.0192(11) 0.0128(10) 0.0039(9) -0.0003(9)
    C3 0.0326(11) 0.0284(12) 0.0251(12) 0.0141(9) 0.0072(9) -0.0008(9)
    C4 0.0268(11) 0.0246(11) 0.0219(11) 0.0106(9) 0.0033(9) 0.0001(9)
    C5 0.0242(10) 0.0267(12) 0.0251(12) 0.0103(9) 0.0020(9) -0.0012(9)
    C6 0.0271(11) 0.0291(12) 0.0243(12) 0.0147(9) 0.0004(9) 0.0004(9)
    C7 0.0367(12) 0.0390(14) 0.0286(13) 0.0236(11) 0.0005(10) 0.0031(10)
    C8 0.0391(13) 0.0416(14) 0.0220(12) 0.0223(11) -0.0003(10) 0.0041(10)
    C9 0.0292(11) 0.0319(12) 0.0196(11) 0.0141(9) -0.0002(9) 0.0020(9)
    C10 0.0290(11) 0.0347(13) 0.0196(11) 0.0139(10) 0.0008(9) 0.0016(9)
    C11 0.0290(11) 0.0331(12) 0.0186(11) 0.0138(9) 0.0011(9) -0.0004(9)
    C12 0.0394(13) 0.0406(14) 0.0186(11) 0.0202(11) 0.0042(9) 0.0008(10)
    C13 0.0379(12) 0.0336(13) 0.0237(12) 0.0191(10) 0.0038(10) -0.0026(10)
    C14 0.0284(11) 0.0292(12) 0.0237(11) 0.0140(9) 0.0018(9) -0.0014(9)
    C15 0.0260(11) 0.0263(11) 0.0252(11) 0.0113(9) 0.0027(9) -0.0002(9)
    C16 0.0254(10) 0.0253(11) 0.0247(12) 0.0106(9) 0.0032(9) 0.0024(9)
    C17 0.0366(12) 0.0290(12) 0.0273(12) 0.0183(10) 0.0033(10) 0.0035(10)
    C18 0.0349(12) 0.0323(12) 0.0224(12) 0.0175(10) 0.0006(9) 0.0042(9)
    C19 0.0254(10) 0.0270(11) 0.0212(11) 0.0102(9) 0.0018(8) 0.0018(9)
    C20 0.0253(10) 0.0256(11) 0.0198(11) 0.0070(9) 0.0017(8) 0.0020(9)
    C21 0.0302(11) 0.0321(12) 0.0185(11) 0.0170(10) 0.0003(9) -0.0003(9)
    C22 0.0341(12) 0.0315(13) 0.0307(13) 0.0145(10) 0.0063(10) 0.0020(10)
    C23 0.0337(12) 0.0458(15) 0.0326(13) 0.0224(11) 0.0097(10) 0.0015(11)
    C24 0.0459(14) 0.0394(14) 0.0302(13) 0.0261(12) 0.0021(11) -0.0037(11)
    C25 0.0400(13) 0.0284(13) 0.0417(15) 0.0131(11) 0.0010(11) 0.0008(11)
    C26 0.0287(11) 0.0351(13) 0.0342(13) 0.0133(10) 0.0041(10) 0.0022(10)
    C27 0.0370(12) 0.0413(14) 0.0201(11) 0.0252(11) 0.0042(9) 0.0031(10)
    C28 0.0417(13) 0.0431(15) 0.0294(13) 0.0216(11) 0.0052(10) 0.0065(11)
    C29 0.0489(15) 0.0558(17) 0.0366(15) 0.0303(13) 0.0126(12) 0.0187(13)
    C30 0.0550(16) 0.077(2) 0.0263(14) 0.0421(16) 0.0109(12) 0.0179(14)
    C31 0.0506(15) 0.0693(19) 0.0228(13) 0.0410(15) -0.0052(11) -0.0058(12)
    C32 0.0411(13) 0.0448(15) 0.0267(13) 0.0223(11) -0.0002(10) 0.0002(11)
    C33 0.0373(12) 0.0295(12) 0.0202(11) 0.0173(10) 0.0078(9) 0.0036(9)
    C34 0.0382(13) 0.0354(14) 0.0416(15) 0.0149(11) 0.0042(11) -0.0057(11)
    C35 0.0573(17) 0.0303(14) 0.0462(16) 0.0141(12) 0.0080(13) -0.0096(11)
    C36 0.0632(17) 0.0386(15) 0.0366(15) 0.0320(13) 0.0175(13) 0.0041(12)
    C37 0.0437(14) 0.0479(16) 0.0450(16) 0.0278(13) 0.0136(12) 0.0066(13)
    C38 0.0353(12) 0.0339(13) 0.0377(14) 0.0145(10) 0.0059(10) 0.0014(11)
    C39 0.0282(11) 0.0279(12) 0.0206(11) 0.0143(9) 0.0023(9) 0.0009(9)
    C40 0.0327(12) 0.0291(12) 0.0259(12) 0.0113(10) 0.0026(9) 0.0004(9)
    C41 0.0390(13) 0.0362(13) 0.0274(13) 0.0185(11) 0.0083(10) 0.0092(10)
    C42 0.0403(13) 0.0513(16) 0.0199(12) 0.0248(12) 0.0012(10) 0.0044(11)
    C43 0.0339(12) 0.0397(14) 0.0282(13) 0.0132(11) -0.0038(10) -0.0074(10)
    C44 0.0327(12) 0.0296(12) 0.0252(12) 0.0107(10) 0.0028(9) 0.0026(9)
    C45 0.0294(12) 0.0419(14) 0.0351(14) 0.0068(11) 0.0026(10) -0.0006(11)
    C46 0.0472(16) 0.062(2) 0.060(2) 0.0181(14) -0.0072(14) 0.0082(16)
    C47 0.0538(18) 0.088(2) 0.0372(17) 0.0111(17) -0.0118(14) 0.0014(16)
    C48 0.0478(17) 0.078(2) 0.0399(17) 0.0036(16) 0.0007(13) -0.0175(15)
    C49 0.0413(15) 0.0527(17) 0.0417(16) 0.0079(13) 0.0027(12) -0.0129(13)
    C50 0.0511(16) 0.0459(17) 0.0456(17) -0.0001(13) 0.0015(13) 0.0027(13)
    C51 0.081(2) 0.055(2) 0.0391(18) -0.0149(18) 0.0059(16) -0.0031(14)
    C52 0.085(3) 0.062(2) 0.057(2) -0.0197(19) 0.037(2) -0.0230(18)
    C53 0.0516(17) 0.0527(19) 0.076(2) 0.0002(14) 0.0282(17) -0.0235(17)
    C54 0.0337(13) 0.0394(15) 0.0496(17) 0.0016(11) 0.0061(12) -0.0129(12)
_geom_special_details
;
 All s.u.'s (except the s.u. in the dihedral angle between two l.s. planes)
 are estimated using the full covariance matrix.  The cell s.u.'s are taken
 into account individually in the estimation of s.u.'s in distances, angles
 and torsion angles; correlations between s.u.'s in cell parameters are only
 used when they are defined by crystal symmetry.  An approximate (isotropic)
 treatment of cell s.u.'s is used for estimating s.u.'s involving l.s. planes.
;
loop_
    _geom_bond_atom_site_label_1
    _geom_bond_atom_site_label_2
    _geom_bond_site_symmetry_2
    _geom_bond_distance
    _geom_bond_publ_flag
    Mn N2 . 2.0083(17) ?
    Mn N1 . 2.0089(16) ?
    Mn N3 . 2.0127(17) ?
    Mn N4 . 2.0169(16) ?
    Mn Cl . 2.4351(7) ?
    N1 C1 . 1.381(3) ?
    N1 C4 . 1.382(2) ?
    N2 C9 . 1.378(3) ?
    N2 C6 . 1.379(3) ?
    N3 C14 . 1.380(3) ?
    N3 C11 . 1.384(3) ?
    N4 C19 . 1.380(3) ?
    N4 C16 . 1.381(3) ?
    N5 C45 . 1.391(3) ?
    N5 H5A . 0.8600 ?
    N5 H5B . 0.8600 ?
    N6 C45 . 1.333(3) ?
    N6 C46 . 1.343(3) ?
    N7 C54 . 1.350(3) ?
    N7 H7A . 0.8600 ?
    N7 H7B . 0.8600 ?
    N8 C54 . 1.338(3) ?
    N8 C50 . 1.338(3) ?
    C1 C20 . 1.394(3) ?
    C1 C2 . 1.438(3) ?
    C2 C3 . 1.344(3) ?
    C2 H2 . 0.9300 ?
    C3 C4 . 1.426(3) ?
    C3 H3 . 0.9300 ?
    C4 C5 . 1.394(3) ?
    C5 C6 . 1.394(3) ?
    C5 C21 . 1.502(3) ?
    C6 C7 . 1.432(3) ?
    C7 C8 . 1.345(3) ?
    C7 H7 . 0.9300 ?
    C8 C9 . 1.428(3) ?
    C8 H8 . 0.9300 ?
    C9 C10 . 1.392(3) ?
    C10 C11 . 1.390(3) ?
    C10 C27 . 1.495(3) ?
    C11 C12 . 1.431(3) ?
    C12 C13 . 1.345(3) ?
    C12 H12 . 0.9300 ?
    C13 C14 . 1.434(3) ?
    C13 H13 . 0.9300 ?
    C14 C15 . 1.391(3) ?
    C15 C16 . 1.385(3) ?
    C15 C33 . 1.500(3) ?
    C16 C17 . 1.435(3) ?
    C17 C18 . 1.345(3) ?
    C17 H17 . 0.9300 ?
    C18 C19 . 1.430(3) ?
    C18 H18 . 0.9300 ?
    C19 C20 . 1.397(3) ?
    C20 C39 . 1.490(3) ?
    C21 C22 . 1.387(3) ?
    C21 C26 . 1.390(3) ?
    C22 C23 . 1.386(3) ?
    C22 H22 . 0.9300 ?
    C23 C24 . 1.374(3) ?
    C23 H23 . 0.9300 ?
    C24 C25 . 1.379(3) ?
    C24 H24 . 0.9300 ?
    C25 C26 . 1.376(3) ?
    C25 H25 . 0.9300 ?
    C26 H26 . 0.9300 ?
    C27 C32 . 1.390(3) ?
    C27 C28 . 1.391(3) ?
    C28 C29 . 1.389(3) ?
    C28 H28 . 0.9300 ?
    C29 C30 . 1.363(4) ?
    C29 H29 . 0.9300 ?
    C30 C31 . 1.372(4) ?
    C30 H30 . 0.9300 ?
    C31 C32 . 1.390(3) ?
    C31 H31 . 0.9300 ?
    C32 H32 . 0.9300 ?
    C33 C34 . 1.380(3) ?
    C33 C38 . 1.383(3) ?
    C34 C35 . 1.388(3) ?
    C34 H34 . 0.9300 ?
    C35 C36 . 1.372(4) ?
    C35 H35 . 0.9300 ?
    C36 C37 . 1.372(4) ?
    C36 H36 . 0.9300 ?
    C37 C38 . 1.386(3) ?
    C37 H37 . 0.9300 ?
    C38 H38 . 0.9300 ?
    C39 C44 . 1.392(3) ?
    C39 C40 . 1.393(3) ?
    C40 C41 . 1.379(3) ?
    C40 H40 . 0.9300 ?
    C41 C42 . 1.376(3) ?
    C41 H41 . 0.9300 ?
    C42 C43 . 1.381(3) ?
    C42 H42 . 0.9300 ?
    C43 C44 . 1.379(3) ?
    C43 H43 . 0.9300 ?
    C44 H44 . 0.9300 ?
    C45 C49 . 1.384(3) ?
    C46 C47 . 1.371(4) ?
    C46 H46 . 0.9300 ?
    C47 C48 . 1.372(4) ?
    C47 H47 . 0.9300 ?
    C48 C49 . 1.367(4) ?
    C48 H48 . 0.9300 ?
    C49 H49 . 0.9300 ?
    C50 C51 . 1.376(4) ?
    C50 H50 . 0.9300 ?
    C51 C52 . 1.374(5) ?
    C51 H51 . 0.9300 ?
    C52 C53 . 1.351(5) ?
    C52 H52 . 0.9300 ?
    C53 C54 . 1.409(4) ?
    C53 H53 . 0.9300 ?
loop_
    _geom_angle_atom_site_label_1
    _geom_angle_atom_site_label_2
    _geom_angle_atom_site_label_3
    _geom_angle_site_symmetry_1
    _geom_angle_site_symmetry_3
    _geom_angle
    _geom_angle_publ_flag
    N2 Mn N1 . . 89.86(7) ?
    N2 Mn N3 . . 89.23(7) ?
    N1 Mn N3 . . 171.24(7) ?
    N2 Mn N4 . . 170.21(7) ?
    N1 Mn N4 . . 89.56(7) ?
    N3 Mn N4 . . 89.85(7) ?
    N2 Mn Cl . . 97.32(5) ?
    N1 Mn Cl . . 94.06(5) ?
    N3 Mn Cl . . 94.70(5) ?
    N4 Mn Cl . . 92.47(5) ?
    C1 N1 C4 . . 106.00(16) ?
    C1 N1 Mn . . 125.95(13) ?
    C4 N1 Mn . . 127.55(13) ?
    C9 N2 C6 . . 106.07(16) ?
    C9 N2 Mn . . 127.08(13) ?
    C6 N2 Mn . . 126.83(14) ?
    C14 N3 C11 . . 106.01(16) ?
    C14 N3 Mn . . 126.43(14) ?
    C11 N3 Mn . . 126.57(14) ?
    C19 N4 C16 . . 106.07(16) ?
    C19 N4 Mn . . 126.53(13) ?
    C16 N4 Mn . . 126.92(13) ?
    C45 N5 H5A . . 120.0 ?
    C45 N5 H5B . . 120.0 ?
    H5A N5 H5B . . 120.0 ?
    C45 N6 C46 . . 117.3(2) ?
    C54 N7 H7A . . 120.0 ?
    C54 N7 H7B . . 120.0 ?
    H7A N7 H7B . . 120.0 ?
    C54 N8 C50 . . 117.7(2) ?
    N1 C1 C20 . . 126.20(18) ?
    N1 C1 C2 . . 109.18(17) ?
    C20 C1 C2 . . 124.51(19) ?
    C3 C2 C1 . . 107.55(19) ?
    C3 C2 H2 . . 126.2 ?
    C1 C2 H2 . . 126.2 ?
    C2 C3 C4 . . 107.50(18) ?
    C2 C3 H3 . . 126.3 ?
    C4 C3 H3 . . 126.3 ?
    N1 C4 C5 . . 125.35(18) ?
    N1 C4 C3 . . 109.74(17) ?
    C5 C4 C3 . . 124.80(19) ?
    C6 C5 C4 . . 123.90(19) ?
    C6 C5 C21 . . 116.96(18) ?
    C4 C5 C21 . . 119.04(18) ?
    N2 C6 C5 . . 126.34(19) ?
    N2 C6 C7 . . 109.38(18) ?
    C5 C6 C7 . . 124.28(19) ?
    C8 C7 C6 . . 107.47(19) ?
    C8 C7 H7 . . 126.3 ?
    C6 C7 H7 . . 126.3 ?
    C7 C8 C9 . . 107.47(19) ?
    C7 C8 H8 . . 126.3 ?
    C9 C8 H8 . . 126.3 ?
    N2 C9 C10 . . 126.17(19) ?
    N2 C9 C8 . . 109.58(18) ?
    C10 C9 C8 . . 124.24(19) ?
    C11 C10 C9 . . 123.46(19) ?
    C11 C10 C27 . . 118.20(18) ?
    C9 C10 C27 . . 118.34(18) ?
    N3 C11 C10 . . 125.52(19) ?
    N3 C11 C12 . . 109.44(18) ?
    C10 C11 C12 . . 124.97(19) ?
    C13 C12 C11 . . 107.56(19) ?
    C13 C12 H12 . . 126.2 ?
    C11 C12 H12 . . 126.2 ?
    C12 C13 C14 . . 107.46(19) ?
    C12 C13 H13 . . 126.3 ?
    C14 C13 H13 . . 126.3 ?
    N3 C14 C15 . . 126.07(18) ?
    N3 C14 C13 . . 109.49(18) ?
    C15 C14 C13 . . 124.43(19) ?
    C16 C15 C14 . . 124.14(19) ?
    C16 C15 C33 . . 119.05(18) ?
    C14 C15 C33 . . 116.77(18) ?
    N4 C16 C15 . . 125.90(18) ?
    N4 C16 C17 . . 109.38(18) ?
    C15 C16 C17 . . 124.55(19) ?
    C18 C17 C16 . . 107.37(19) ?
    C18 C17 H17 . . 126.3 ?
    C16 C17 H17 . . 126.3 ?
    C17 C18 C19 . . 107.57(19) ?
    C17 C18 H18 . . 126.2 ?
    C19 C18 H18 . . 126.2 ?
    N4 C19 C20 . . 125.45(18) ?
    N4 C19 C18 . . 109.55(18) ?
    C20 C19 C18 . . 125.00(19) ?
    C1 C20 C19 . . 123.73(19) ?
    C1 C20 C39 . . 117.83(18) ?
    C19 C20 C39 . . 118.43(18) ?
    C22 C21 C26 . . 118.8(2) ?
    C22 C21 C5 . . 122.0(2) ?
    C26 C21 C5 . . 119.19(18) ?
    C23 C22 C21 . . 120.3(2) ?
    C23 C22 H22 . . 119.8 ?
    C21 C22 H22 . . 119.8 ?
    C24 C23 C22 . . 120.4(2) ?
    C24 C23 H23 . . 119.8 ?
    C22 C23 H23 . . 119.8 ?
    C23 C24 C25 . . 119.5(2) ?
    C23 C24 H24 . . 120.2 ?
    C25 C24 H24 . . 120.2 ?
    C26 C25 C24 . . 120.6(2) ?
    C26 C25 H25 . . 119.7 ?
    C24 C25 H25 . . 119.7 ?
    C25 C26 C21 . . 120.4(2) ?
    C25 C26 H26 . . 119.8 ?
    C21 C26 H26 . . 119.8 ?
    C32 C27 C28 . . 118.5(2) ?
    C32 C27 C10 . . 120.9(2) ?
    C28 C27 C10 . . 120.6(2) ?
    C29 C28 C27 . . 120.6(2) ?
    C29 C28 H28 . . 119.7 ?
    C27 C28 H28 . . 119.7 ?
    C30 C29 C28 . . 120.2(3) ?
    C30 C29 H29 . . 119.9 ?
    C28 C29 H29 . . 119.9 ?
    C29 C30 C31 . . 120.2(2) ?
    C29 C30 H30 . . 119.9 ?
    C31 C30 H30 . . 119.9 ?
    C30 C31 C32 . . 120.3(3) ?
    C30 C31 H31 . . 119.8 ?
    C32 C31 H31 . . 119.8 ?
    C31 C32 C27 . . 120.2(2) ?
    C31 C32 H32 . . 119.9 ?
    C27 C32 H32 . . 119.9 ?
    C34 C33 C38 . . 118.8(2) ?
    C34 C33 C15 . . 119.9(2) ?
    C38 C33 C15 . . 121.3(2) ?
    C33 C34 C35 . . 120.6(2) ?
    C33 C34 H34 . . 119.7 ?
    C35 C34 H34 . . 119.7 ?
    C36 C35 C34 . . 120.2(3) ?
    C36 C35 H35 . . 119.9 ?
    C34 C35 H35 . . 119.9 ?
    C37 C36 C35 . . 119.7(2) ?
    C37 C36 H36 . . 120.1 ?
    C35 C36 H36 . . 120.1 ?
    C36 C37 C38 . . 120.3(2) ?
    C36 C37 H37 . . 119.8 ?
    C38 C37 H37 . . 119.8 ?
    C33 C38 C37 . . 120.4(2) ?
    C33 C38 H38 . . 119.8 ?
    C37 C38 H38 . . 119.8 ?
    C44 C39 C40 . . 118.3(2) ?
    C44 C39 C20 . . 119.52(18) ?
    C40 C39 C20 . . 122.15(19) ?
    C41 C40 C39 . . 120.6(2) ?
    C41 C40 H40 . . 119.7 ?
    C39 C40 H40 . . 119.7 ?
    C42 C41 C40 . . 120.3(2) ?
    C42 C41 H41 . . 119.8 ?
    C40 C41 H41 . . 119.8 ?
    C41 C42 C43 . . 120.0(2) ?
    C41 C42 H42 . . 120.0 ?
    C43 C42 H42 . . 120.0 ?
    C44 C43 C42 . . 119.8(2) ?
    C44 C43 H43 . . 120.1 ?
    C42 C43 H43 . . 120.1 ?
    C43 C44 C39 . . 120.9(2) ?
    C43 C44 H44 . . 119.5 ?
    C39 C44 H44 . . 119.5 ?
    N6 C45 C49 . . 122.7(2) ?
    N6 C45 N5 . . 115.6(2) ?
    C49 C45 N5 . . 121.7(2) ?
    N6 C46 C47 . . 123.7(3) ?
    N6 C46 H46 . . 118.1 ?
    C47 C46 H46 . . 118.1 ?
    C46 C47 C48 . . 117.7(3) ?
    C46 C47 H47 . . 121.2 ?
    C48 C47 H47 . . 121.2 ?
    C49 C48 C47 . . 120.2(3) ?
    C49 C48 H48 . . 119.9 ?
    C47 C48 H48 . . 119.9 ?
    C48 C49 C45 . . 118.4(3) ?
    C48 C49 H49 . . 120.8 ?
    C45 C49 H49 . . 120.8 ?
    N8 C50 C51 . . 123.7(3) ?
    N8 C50 H50 . . 118.2 ?
    C51 C50 H50 . . 118.2 ?
    C52 C51 C50 . . 117.9(3) ?
    C52 C51 H51 . . 121.0 ?
    C50 C51 H51 . . 121.0 ?
    C53 C52 C51 . . 120.1(3) ?
    C53 C52 H52 . . 119.9 ?
    C51 C52 H52 . . 119.9 ?
    C52 C53 C54 . . 119.1(3) ?
    C52 C53 H53 . . 120.5 ?
    C54 C53 H53 . . 120.5 ?
    N8 C54 N7 . . 116.7(2) ?
    N8 C54 C53 . . 121.5(3) ?
    N7 C54 C53 . . 121.8(3) ?
loop_
    _geom_hbond_atom_site_label_D
    _geom_hbond_atom_site_label_H
    _geom_hbond_atom_site_label_A
    _geom_hbond_site_symmetry_A
    _geom_hbond_distance_DH
    _geom_hbond_distance_HA
    _geom_hbond_distance_DA
    _geom_hbond_angle_DHA
    N5 H5A N8 1_555 0.86 2.29 2.993(3) 139
    N7 H7A N6 1_555 0.86 2.19 3.045(3) 173
    N7 H7B Cl 1_655 0.86 2.51 3.358(2) 169
_iucr_refine_instructions_details
;
TITL ma2
CELL  0.71073   9.9617  12.1247  18.9100   92.441   94.699  108.186
ZERR     2.00   0.0004   0.0006   0.0009    0.003    0.002    0.002
LATT   1
SFAC  C    H    N    CL   MN
UNIT  108  80   16   2    2
MERG   2
OMIT    -2   3   3
OMIT    -1  -1   6
OMIT    -1   6   0
SHEL 40 0.81
FMAP   2
PLAN   25
ACTA    52.81
BOND   $H
WPDB   1
L.S.   10
WGHT    0.043800    1.065700
FVAR       0.11870
MN    5    0.718504    0.207394    0.748853    11.00000    0.02838    0.02739 =
         0.01763    0.00061    0.00212    0.01494
CL    4    0.476778    0.073480    0.730567    11.00000    0.03149    0.03965 =
         0.04045    0.00156    0.00442    0.00959
N1    3    0.778020    0.146668    0.660178    11.00000    0.02669    0.02528 =
         0.02055    0.00102    0.00195    0.01179
N2    3    0.803689    0.106078    0.806564    11.00000    0.02880    0.03026 =
         0.01994    0.00020    0.00262    0.01538
N3    3    0.689218    0.285499    0.839725    11.00000    0.02849    0.02947 =
         0.01891    0.00090    0.00145    0.01474
N4    3    0.666547    0.329032    0.693251    11.00000    0.02735    0.02666 =
         0.01857   -0.00040    0.00210    0.01243
N5    3    0.973598    0.364559    0.763888    11.00000    0.03867    0.04227 =
         0.03001   -0.00662   -0.00008    0.01973
AFIX  93
H5A   2    0.978365    0.319726    0.728349    11.00000   -1.20000
H5B   2    0.921856    0.409335    0.759181    11.00000   -1.20000
AFIX   0
N6    3    1.126601    0.292387    0.831036    11.00000    0.03914    0.04774 =
         0.03994   -0.00067   -0.00476    0.01455
N7    3    1.260966    0.234760    0.701355    11.00000    0.04640    0.05646 =
         0.06715   -0.01218    0.00117    0.02590
AFIX  93
H7A   2    1.230145    0.253982    0.739646    11.00000   -1.20000
H7B   2    1.321659    0.197484    0.703528    11.00000   -1.20000
AFIX   0
N8    3    1.119738    0.321069    0.638484    11.00000    0.03618    0.04051 =
         0.04120   -0.00406    0.00538    0.00522
C1    1    0.743856    0.170431    0.591505    11.00000    0.02548    0.02498 =
         0.01912    0.00099    0.00250    0.00754
C2    1    0.792748    0.101019    0.542528    11.00000    0.03455    0.02962 =
         0.01917   -0.00032    0.00387    0.01278
AFIX  43
H2    2    0.783685    0.101287    0.493200    11.00000   -1.20000
AFIX   0
C3    1    0.853940    0.035664    0.580993    11.00000    0.03263    0.02836 =
         0.02513   -0.00076    0.00719    0.01414
AFIX  43
H3    2    0.895270   -0.017291    0.563151    11.00000   -1.20000
AFIX   0
C4    1    0.843916    0.062349    0.654151    11.00000    0.02676    0.02462 =
         0.02194    0.00010    0.00328    0.01061
C5    1    0.886568    0.006437    0.710515    11.00000    0.02424    0.02667 =
         0.02508   -0.00125    0.00202    0.01025
C6    1    0.870704    0.030701    0.781469    11.00000    0.02713    0.02915 =
         0.02430    0.00039    0.00035    0.01466
C7    1    0.922366   -0.020810    0.840088    11.00000    0.03674    0.03900 =
         0.02864    0.00314    0.00048    0.02363
AFIX  43
H7    2    0.972297   -0.073866    0.837398    11.00000   -1.20000
AFIX   0
C8    1    0.885463    0.021584    0.899763    11.00000    0.03911    0.04163 =
         0.02199    0.00412   -0.00033    0.02232
AFIX  43
H8    2    0.905554    0.003455    0.945906    11.00000   -1.20000
AFIX   0
C9    1    0.809792    0.099518    0.879296    11.00000    0.02923    0.03185 =
         0.01959    0.00197   -0.00020    0.01409
C10   1    0.753938    0.160211    0.926758    11.00000    0.02900    0.03474 =
         0.01962    0.00159    0.00078    0.01386
C11   1    0.695393    0.245857    0.907078    11.00000    0.02899    0.03313 =
         0.01864   -0.00036    0.00112    0.01379
C12   1    0.638217    0.310617    0.954459    11.00000    0.03938    0.04058 =
         0.01859    0.00083    0.00419    0.02019
AFIX  43
H12   2    0.627841    0.299204    1.002288    11.00000   -1.20000
AFIX   0
C13   1    0.602189    0.391020    0.917255    11.00000    0.03792    0.03362 =
         0.02371   -0.00262    0.00378    0.01908
AFIX  43
H13   2    0.563918    0.446211    0.934849    11.00000   -1.20000
AFIX   0
C14   1    0.633598    0.376041    0.845514    11.00000    0.02839    0.02922 =
         0.02367   -0.00139    0.00178    0.01396
C15   1    0.608771    0.442376    0.790688    11.00000    0.02599    0.02635 =
         0.02517   -0.00015    0.00271    0.01134
C16   1    0.622836    0.418575    0.719914    11.00000    0.02539    0.02531 =
         0.02474    0.00242    0.00316    0.01063
C17   1    0.582999    0.478600    0.662117    11.00000    0.03665    0.02903 =
         0.02735    0.00353    0.00332    0.01827
AFIX  43
H17   2    0.553184    0.543859    0.665954    11.00000   -1.20000
AFIX   0
C18   1    0.596730    0.423072    0.601353    11.00000    0.03494    0.03227 =
         0.02241    0.00417    0.00059    0.01752
AFIX  43
H18   2    0.575501    0.441601    0.555449    11.00000   -1.20000
AFIX   0
C19   1    0.649900    0.330378    0.620165    11.00000    0.02542    0.02703 =
         0.02115    0.00181    0.00176    0.01016
C20   1    0.679868    0.253158    0.571740    11.00000    0.02534    0.02558 =
         0.01983    0.00196    0.00173    0.00695
C21   1    0.945646   -0.090788    0.694765    11.00000    0.03020    0.03215 =
         0.01852   -0.00032    0.00029    0.01703
C22   1    1.079197   -0.070627    0.671552    11.00000    0.03410    0.03154 =
         0.03073    0.00198    0.00626    0.01445
AFIX  43
H22   2    1.133075    0.004572    0.663212    11.00000   -1.20000
AFIX   0
C23   1    1.132762   -0.162018    0.660723    11.00000    0.03372    0.04582 =
         0.03260    0.00154    0.00975    0.02239
AFIX  43
H23   2    1.222761   -0.147691    0.645591    11.00000   -1.20000
AFIX   0
C24   1    1.053614   -0.273622    0.672224    11.00000    0.04591    0.03935 =
         0.03018   -0.00372    0.00212    0.02615
AFIX  43
H24   2    1.090154   -0.334688    0.665447    11.00000   -1.20000
AFIX   0
C25   1    0.919598   -0.294472    0.693887    11.00000    0.03995    0.02835 =
         0.04169    0.00076    0.00099    0.01313
AFIX  43
H25   2    0.865207   -0.370114    0.700979    11.00000   -1.20000
AFIX   0
C26   1    0.865619   -0.204329    0.705106    11.00000    0.02871    0.03512 =
         0.03425    0.00218    0.00413    0.01327
AFIX  43
H26   2    0.775082   -0.219471    0.719690    11.00000   -1.20000
AFIX   0
C27   1    0.758482    0.132836    1.003077    11.00000    0.03700    0.04129 =
         0.02008    0.00315    0.00420    0.02523
C28   1    0.675762    0.025878    1.023299    11.00000    0.04170    0.04307 =
         0.02936    0.00653    0.00518    0.02159
AFIX  43
H28   2    0.621558   -0.030971    0.988755    11.00000   -1.20000
AFIX   0
C29   1    0.673415    0.003245    1.094629    11.00000    0.04886    0.05578 =
         0.03664    0.01873    0.01256    0.03029
AFIX  43
H29   2    0.616103   -0.067911    1.107675    11.00000   -1.20000
AFIX   0
C30   1    0.754838    0.084982    1.145578    11.00000    0.05500    0.07674 =
         0.02627    0.01794    0.01092    0.04210
AFIX  43
H30   2    0.752011    0.069798    1.193323    11.00000   -1.20000
AFIX   0
C31   1    0.840975    0.189604    1.126675    11.00000    0.05055    0.06932 =
         0.02279   -0.00582   -0.00518    0.04102
AFIX  43
H31   2    0.898491    0.244103    1.161569    11.00000   -1.20000
AFIX   0
C32   1    0.842683    0.214524    1.055622    11.00000    0.04112    0.04476 =
         0.02667    0.00020   -0.00018    0.02229
AFIX  43
H32   2    0.900295    0.286020    1.043200    11.00000   -1.20000
AFIX   0
C33   1    0.558472    0.542841    0.810564    11.00000    0.03725    0.02950 =
         0.02020    0.00361    0.00776    0.01726
C34   1    0.653204    0.643673    0.844139    11.00000    0.03822    0.03538 =
         0.04164   -0.00565    0.00418    0.01486
AFIX  43
H34   2    0.748724    0.650066    0.852569    11.00000   -1.20000
AFIX   0
C35   1    0.607222    0.735653    0.865447    11.00000    0.05732    0.03033 =
         0.04624   -0.00957    0.00804    0.01407
AFIX  43
H35   2    0.671939    0.803255    0.888018    11.00000   -1.20000
AFIX   0
C36   1    0.466525    0.727068    0.853288    11.00000    0.06323    0.03857 =
         0.03662    0.00410    0.01750    0.03196
AFIX  43
H36   2    0.435716    0.788661    0.867629    11.00000   -1.20000
AFIX   0
C37   1    0.371483    0.627249    0.819886    11.00000    0.04369    0.04789 =
         0.04496    0.00655    0.01358    0.02784
AFIX  43
H37   2    0.275996    0.621143    0.811800    11.00000   -1.20000
AFIX   0
C38   1    0.417053    0.535417    0.798121    11.00000    0.03528    0.03388 =
         0.03769    0.00136    0.00586    0.01447
AFIX  43
H38   2    0.352120    0.468408    0.775009    11.00000   -1.20000
AFIX   0
C39   1    0.639313    0.257677    0.494545    11.00000    0.02818    0.02788 =
         0.02058    0.00093    0.00235    0.01430
C40   1    0.700566    0.354699    0.457427    11.00000    0.03265    0.02909 =
         0.02586    0.00039    0.00262    0.01126
AFIX  43
H40   2    0.770882    0.418455    0.480737    11.00000   -1.20000
AFIX   0
C41   1    0.657828    0.357008    0.386424    11.00000    0.03897    0.03622 =
         0.02741    0.00919    0.00831    0.01848
AFIX  43
H41   2    0.698336    0.422732    0.362374    11.00000   -1.20000
AFIX   0
C42   1    0.555549    0.262549    0.350991    11.00000    0.04028    0.05126 =
         0.01994    0.00437    0.00121    0.02483
AFIX  43
H42   2    0.527538    0.264307    0.303025    11.00000   -1.20000
AFIX   0
C43   1    0.494493    0.165116    0.386683    11.00000    0.03394    0.03972 =
         0.02824   -0.00743   -0.00380    0.01316
AFIX  43
H43   2    0.426159    0.100848    0.362668    11.00000   -1.20000
AFIX   0
C44   1    0.535099    0.163353    0.458019    11.00000    0.03273    0.02962 =
         0.02524    0.00259    0.00282    0.01066
AFIX  43
H44   2    0.492225    0.098198    0.482057    11.00000   -1.20000
AFIX   0
C45   1    1.049559    0.364651    0.828969    11.00000    0.02945    0.04193 =
         0.03510   -0.00059    0.00260    0.00684
C46   1    1.197130    0.286840    0.893723    11.00000    0.04716    0.06216 =
         0.06025    0.00817   -0.00721    0.01807
AFIX  43
H46   2    1.250329    0.236012    0.896024    11.00000   -1.20000
AFIX   0
C47   1    1.195173    0.351846    0.954523    11.00000    0.05382    0.08832 =
         0.03717    0.00137   -0.01184    0.01112
AFIX  43
H47   2    1.245381    0.345440    0.996993    11.00000   -1.20000
AFIX   0
C48   1    1.116567    0.426659    0.950517    11.00000    0.04775    0.07821 =
         0.03990   -0.01754    0.00073    0.00357
AFIX  43
H48   2    1.114513    0.473235    0.990520    11.00000   -1.20000
AFIX   0
C49   1    1.041241    0.432978    0.887919    11.00000    0.04130    0.05269 =
         0.04165   -0.01294    0.00269    0.00791
AFIX  43
H49   2    0.985746    0.482004    0.885013    11.00000   -1.20000
AFIX   0
C50   1    1.072814    0.350988    0.576163    11.00000    0.05114    0.04592 =
         0.04558    0.00270    0.00154   -0.00008
AFIX  43
H50   2    1.006963    0.391030    0.576228    11.00000   -1.20000
AFIX   0
C51   1    1.116546    0.325821    0.511993    11.00000    0.08111    0.05465 =
         0.03912   -0.00311    0.00594   -0.01489
AFIX  43
H51   2    1.081592    0.348415    0.469822    11.00000   -1.20000
AFIX   0
C52   1    1.213469    0.266267    0.512149    11.00000    0.08524    0.06152 =
         0.05699   -0.02297    0.03679   -0.01969
AFIX  43
H52   2    1.245384    0.248296    0.469641    11.00000   -1.20000
AFIX   0
C53   1    1.262456    0.233790    0.573953    11.00000    0.05164    0.05270 =
         0.07558   -0.02349    0.02820    0.00018
AFIX  43
H53   2    1.327199    0.192667    0.574312    11.00000   -1.20000
AFIX   0
C54   1    1.214079    0.263097    0.637845    11.00000    0.03370    0.03945 =
         0.04964   -0.01290    0.00607    0.00158
HKLF 4
REM  ma2
REM R1 =  0.0407 for   6523 Fo > 4sig(Fo)  and  0.0576 for all   8487 data
REM    577 parameters refined using      0 restraints
END
WGHT      0.0438      1.0657
REM Highest difference peak  0.485,  deepest hole -0.372,  1-sigma level  0.053
Q1    1   0.9874  0.4982  0.8342  11.00000  0.05    0.48
Q2    1   1.0311  0.3639  0.7214  11.00000  0.05    0.39
Q3    1   0.9855  0.4448  0.7760  11.00000  0.05    0.38
Q4    1   0.5553  0.1576  0.7428  11.00000  0.05    0.29
Q5    1   0.7619  0.1367  0.5634  11.00000  0.05    0.27
Q6    1   0.9938  0.4166  0.6427  11.00000  0.05    0.26
Q7    1   0.9165  0.0183  0.8070  11.00000  0.05    0.25
Q8    1   0.6404  0.3804  0.6115  11.00000  0.05    0.25
Q9    1   0.6978  0.2458  0.8055  11.00000  0.05    0.24
Q10   1   0.5993  0.1063  0.7411  11.00000  0.05    0.24
Q11   1   0.9117 -0.0418  0.7052  11.00000  0.05    0.24
Q12   1   0.3983  0.0304  0.6514  11.00000  0.05    0.24
Q13   1   0.7429  0.1724  0.6943  11.00000  0.05    0.23
Q14   1   0.8477  0.0721  0.7931  11.00000  0.05    0.23
Q15   1   0.7533  0.1450  0.9636  11.00000  0.05    0.23
Q16   1   0.7625  0.1174  0.9032  11.00000  0.05    0.23
Q17   1   0.5896  0.4341  0.6929  11.00000  0.05    0.23
Q18   1   0.7002  0.1804  0.9111  11.00000  0.05    0.22
Q19   1   0.5937  0.5022  0.7964  11.00000  0.05    0.22
Q20   1   0.6543  0.3206  0.6558  11.00000  0.05    0.22
Q21   1   0.8595  0.0605  0.6235  11.00000  0.05    0.22
Q22   1   0.8559  0.0022  0.7442  11.00000  0.05    0.22
Q23   1   0.6837  0.2977  0.5964  11.00000  0.05    0.22
Q24   1   0.8204  0.0407  0.8910  11.00000  0.05    0.22
Q25   1   0.6734  0.2595  0.5326  11.00000  0.05    0.22
;
data_New_Global_Publ_Block
_journal_date_recd_electronic     2014-11-25
_journal_date_accepted     2015-01-10
_journal_name_full     'Acta Crystallographica, Section E'
_journal_year     2015
_journal_volume     71
_journal_issue      2
_journal_page_first     165
_journal_page_last     167
_journal_paper_category     GM
_journal_paper_doi     10.1107/S205698901500050X
_journal_coeditor_code     CV5479
_publ_contact_author_name     'Dr Nasri Habib '
_publ_contact_author_address
;
Laboratoire de Physico-chimie des Mat\'eriaux
Facult\'e des Sciences de Monastir
Avenue de l'environnement
5019 Monastir
University of Monastir
Tunisia
;
_publ_contact_author_email     hnasri1@gmail.com
_publ_contact_author_fax     '0021673500278'
_publ_contact_author_phone     '0021694799167'
_publ_section_title
;
Crystal structure of
chlorido(5,10,15,20-tetraphenylporphyrinato-\k^4^<i>N</i>)manganese(III)
2-aminopyridine disolvate
;
_publ_section_title_footnote     .
loop_
    _publ_author_name
    _publ_author_footnote
    _publ_author_address
    'Harhouri, Wafa ' .
;
Laboratoire de Physico-chimie des Mat\'eriaux
Facult\'e des Sciences de Monastir
Avenue de l'Environnement
5019 Monastir
University of Monastir
Tunisia
;
    'Dhifaoui, Salma ' .
;
Laboratoire de Physico-chimie des Mat\'eriaux
Facult\'e des Sciences de Monastir
Avenue de l'Environnement
5019 Monastir
University of Monastir
Tunisia
;
    'Najmudin, Shabir' .
;
Faculdade de Medicina
Veterin\`aria, Universidade Tecnica de Lisboa,
Avenida da Universidade Tecnica,
1300-477 Lisboa, Portugal
;
    'Bonif\'acio, Cecilia' .
;
REQUIMTE/CQFB Departamento de Quimica,
Faculdade de Ciencias e Tecnologia, Universidade Nova de Lisboa
2829-516 Caparica, Portugal
;
    'Nasri, Habib' .
;
Laboratoire de Physico-chimie des Mat\'eriaux
Facult\'e des Sciences de Monastir
Avenue de l'Environnement
5019 Monastir
University of Monastir
Tunisia
;
_publ_section_synopsis
;
In the title compound, the
chlorido(5,10,15,20-tetraphenylporphyrinato)manganese(III) complex and the
hydrogen-bonded dimer of 2-aminopyridine molecules are linked together by weak
N---H...Cl hydrogen bonds into chains along the <i>a</i> axis.
;
