# Supplementary material for: Crystal structure of chlorido­(5,10,15,20-tetra­phenyl­porphyrinato-κ4 N)manganese(III) 2-amino­pyridine disolvate
Source: Acta Crystallogr E Crystallogr Commun. 2015 Jan 17;71(Pt 2):165–7. doi: 10.1107/S205698901500050X (PMC4384609; doi:10.1107/S205698901500050X)
Supplement: Supplementary file 2 [file e-71-00165-Isup2.hkl]

#
# h,k,l, Fc-squared, Fo-squared, sigma(Fo-squared) and status flag
#
data_I
_shelx_title ' ma2'
_shelx_refln_list_code          4
_shelx_F_calc_maximum      267.07
_exptl_crystal_F_000       924.00
_reflns_d_resolution_high  0.8100
 
loop_
 _symmetry_equiv_pos_as_xyz
 'x, y, z'
 '-x, -y, -z'
 
_cell_length_a     9.9617
_cell_length_b    12.1247
_cell_length_c    18.9100
_cell_angle_alpha  92.441
_cell_angle_beta   94.699
_cell_angle_gamma 108.186
 
_shelx_F_squared_multiplier     1.000
 
loop_
 _refln_index_h
 _refln_index_k
 _refln_index_l
 _refln_F_squared_calc
 _refln_F_squared_meas
 _refln_F_squared_sigma
 _refln_observed_status
   1   0   0      317.33      294.39      4.94 o
   2   0   0     8177.61     7861.75     76.33 o
   3   0   0        3.14        2.87      1.05 o
   4   0   0      747.74      851.45     12.61 o
   5   0   0     1801.36     1653.72     21.57 o
   6   0   0       38.77       41.29      3.55 o
   7   0   0        5.55        5.50      2.70 o
   8   0   0      114.44      139.17      7.61 o
   9   0   0       53.48       66.18     10.28 o
  10   0   0        2.49        6.45      7.81 o
  11   0   0        9.76       -6.39      9.23 o
 -11   1   0        0.04       -2.95      6.47 o
 -10   1   0       39.57       47.04     19.16 o
  -9   1   0        2.06       -0.04      4.75 o
  -8   1   0      150.22      143.61     10.64 o
  -7   1   0      270.76      259.73      9.65 o
  -6   1   0      712.04      693.79     12.48 o
  -5   1   0     1835.25     1971.88     24.07 o
  -4   1   0      730.45      732.74     10.83 o
  -3   1   0     5403.47     5749.24     58.05 o
  -2   1   0     4856.80     4870.63     52.56 o
  -1   1   0     4410.41     4576.53     38.20 o
   0   1   0     1268.94     1173.98     12.78 o
   1   1   0    35270.96    32599.25    376.08 o
   2   1   0    32157.46    33127.72    343.67 o
   3   1   0    16986.14    18309.72    212.85 o
   4   1   0     6341.52     6058.86     76.69 o
   5   1   0     3012.61     3311.30     51.73 o
   6   1   0        3.49       -0.77      2.49 o
   7   1   0       68.54       76.90      6.63 o
   8   1   0      482.45      488.64     18.11 o
   9   1   0        0.58        1.67      5.63 o
  10   1   0       58.45       95.18     12.73 o
  11   1   0        0.46        4.26     10.65 o
 -12   2   0        0.04       12.07     12.07 o
 -11   2   0       17.96       38.16      8.99 o
 -10   2   0        2.61        1.73      6.26 o
  -9   2   0      327.05      314.18     14.72 o
  -8   2   0       14.39       10.27      4.30 o
  -7   2   0        1.14        1.73      2.50 o
  -6   2   0      154.12      152.12      6.85 o
  -5   2   0       53.69       46.80      3.31 o
  -4   2   0      416.34      365.15      8.17 o
  -3   2   0     1624.19     1740.02     18.73 o
  -2   2   0     3991.80     4156.45     36.64 o
  -1   2   0     7332.02     6928.95     80.01 o
   0   2   0    12965.26    12156.99    106.07 o
   1   2   0     9119.98     9500.92     89.41 o
   2   2   0    71327.55    68524.43    786.07 o
   3   2   0     8809.85     8256.42     98.07 o
   4   2   0     3519.18     3594.24     55.41 o
   5   2   0     1970.79     2164.82     38.41 o
   6   2   0      229.48      240.25     12.04 o
   7   2   0      374.03      359.31     16.71 o
   8   2   0       15.58        7.52      6.26 o
   9   2   0        3.02       11.15      6.76 o
  10   2   0       64.15       53.02     11.41 o
  11   2   0      118.81      118.53     24.13 o
 -12   3   0        1.55       17.55     10.28 o
 -11   3   0        1.09        6.13      6.97 o
 -10   3   0      321.08      339.85     21.72 o
  -9   3   0      910.53      921.04     36.42 o
  -8   3   0       27.79       28.67      4.55 o
  -7   3   0      185.21      204.07      8.19 o
  -6   3   0      385.37      376.18      9.11 o
  -5   3   0        6.54        4.49      1.85 o
  -4   3   0     1218.81     1264.35     15.12 o
  -3   3   0     7295.63     7725.33     74.20 o
  -2   3   0       42.34       25.86      2.59 o
  -1   3   0      303.01      352.04      6.83 o
   0   3   0     5604.33     5180.75     63.35 o
   1   3   0    13838.84    14022.50    118.86 o
   2   3   0     4280.86     4205.53     47.79 o
   3   3   0      618.56      665.85     15.27 o
   4   3   0    14492.52    15420.07    206.67 o
   5   3   0     1709.28     1849.79     36.06 o
   6   3   0     4296.93     4286.13     80.45 o
   7   3   0     3598.26     3696.02     73.50 o
   8   3   0        7.25        7.10      6.65 o
   9   3   0       79.15       89.29     13.44 o
  10   3   0       69.02       85.44     12.81 o
 -12   4   0       43.69       69.77     16.36 o
 -11   4   0      224.05      286.84     20.15 o
 -10   4   0      360.29      368.79     20.75 o
  -9   4   0        5.82        1.70      3.55 o
  -8   4   0       84.65       82.03      6.04 o
  -7   4   0      546.83      537.36     11.73 o
  -6   4   0     1079.49      932.57     18.14 o
  -5   4   0       37.77       44.66      4.57 o
  -4   4   0     2358.17     2621.79     29.02 o
  -3   4   0       41.12       61.95      3.63 o
  -2   4   0      503.48      405.71      8.80 o
  -1   4   0      608.86      569.88     11.24 o
   0   4   0      449.65      439.11      9.89 o
   1   4   0     1643.53     1612.86     19.77 o
   2   4   0      144.79      134.18      6.71 o
   3   4   0        1.31       10.88      3.49 o
   4   4   0        9.62       12.59      4.19 o
   5   4   0     3607.57     3699.39     67.41 o
   6   4   0       20.42       15.55      6.64 o
   7   4   0     1861.45     1830.49     42.68 o
   8   4   0      176.22      176.56     18.86 o
   9   4   0        0.80        2.23      7.37 o
  10   4   0      351.32      398.61     26.29 o
 -12   5   0       12.97       15.79      8.66 o
 -11   5   0       55.43       33.83      9.76 o
 -10   5   0        3.60        4.88      5.92 o
  -9   5   0        0.69        2.60      3.65 o
  -8   5   0        0.77        2.99      3.06 o
  -7   5   0     2199.86     2152.33     31.05 o
  -6   5   0       82.41       82.21      7.41 o
  -5   5   0       26.56       12.55      3.30 o
  -4   5   0      872.56     1034.06     15.99 o
  -3   5   0        7.22        1.21      1.99 o
  -2   5   0     2041.39     1900.09     23.05 o
  -1   5   0      204.97      212.58      8.18 o
   0   5   0      155.99      167.91      7.98 o
   1   5   0       52.22       69.53      4.69 o
   2   5   0      421.43      403.76     11.75 o
   3   5   0     3892.91     4042.74     51.66 o
   4   5   0       74.19      105.51     11.47 o
   5   5   0     1615.56     1605.93     38.64 o
   6   5   0      351.90      334.51     25.16 o
   7   5   0      629.72      606.26     27.76 o
   8   5   0      803.36      801.52     33.23 o
   9   5   0      664.92      686.98     41.64 o
 -12   6   0        5.30       -5.39      7.71 o
 -11   6   0      108.79       83.29     12.40 o
 -10   6   0        0.68       -1.59      5.41 o
  -9   6   0      355.31      351.90     13.72 o
  -8   6   0      379.38      354.34     15.33 o
  -7   6   0      254.43      240.28     11.51 o
  -6   6   0     2194.11     2309.78     35.05 o
  -5   6   0       68.73       70.70      6.34 o
  -4   6   0     3826.86     4020.17     44.22 o
  -3   6   0      197.16      124.75      5.97 o
  -2   6   0      887.78      934.23     16.34 o
   0   6   0      150.22      137.63      6.61 o
   1   6   0     2534.39     2387.35     34.63 o
   2   6   0       11.55       12.22      4.66 o
   3   6   0       22.67       13.92      4.94 o
   4   6   0        0.79        3.86      7.70 o
   5   6   0      745.01      762.11     21.40 o
   6   6   0      377.65      367.41     28.82 o
   7   6   0        0.43        5.39      6.54 o
   8   6   0      428.54      431.21     29.50 o
   9   6   0      139.75      142.34     30.19 o
 -12   7   0       15.22       13.85      7.63 o
 -11   7   0       53.97       90.02     16.95 o
 -10   7   0        4.55       -3.43      5.15 o
  -9   7   0      269.82      254.74     15.27 o
  -8   7   0      156.65      157.88     10.97 o
  -7   7   0       75.99       80.85      7.49 o
  -6   7   0        1.03        0.64      3.25 o
  -5   7   0      590.34      532.58     15.16 o
  -4   7   0     1521.34     1499.01     24.56 o
  -3   7   0       29.74       41.84      5.02 o
  -2   7   0      554.16      499.65     13.56 o
  -1   7   0       64.72      102.92      6.91 o
   0   7   0      437.26      373.29     11.85 o
   1   7   0      365.54      351.50     12.95 o
   2   7   0       22.77       21.09      7.57 o
   3   7   0      504.18      526.75     19.42 o
   4   7   0      265.61      306.88     17.43 o
   5   7   0      430.69      448.80     42.41 o
   6   7   0      279.90      258.09     19.05 o
   7   7   0      165.89      156.81     17.17 o
   8   7   0       98.32       78.70     20.89 o
 -11   8   0        0.54       -2.04      6.53 o
 -10   8   0       91.06       77.82     10.30 o
  -9   8   0      103.30       92.03     11.24 o
  -8   8   0       49.56       33.47      6.24 o
  -7   8   0      334.54      340.90     15.45 o
  -6   8   0       40.81       40.95      7.11 o
  -5   8   0      392.19      401.28     15.74 o
  -4   8   0       80.62       89.72      7.19 o
  -3   8   0       49.35       37.01      4.71 o
  -2   8   0      411.75      420.16     19.58 o
  -1   8   0      103.16       93.66      7.60 o
   0   8   0       90.07       69.12      6.32 o
   1   8   0        0.68       -1.14      3.97 o
   2   8   0       50.22       32.35      7.98 o
   3   8   0     1273.66     1263.00     45.53 o
   4   8   0       17.87       14.04      7.30 o
   5   8   0      303.32      348.53     23.15 o
   6   8   0       40.11       24.46     11.13 o
   7   8   0      102.13       78.16     13.74 o
 -11   9   0        7.02       15.29      7.98 o
 -10   9   0      274.06      226.14     17.27 o
  -9   9   0      215.90      228.64     15.21 o
  -8   9   0       82.87       94.10     11.85 o
  -7   9   0        4.84       -1.21      4.00 o
  -6   9   0       63.76       50.84      8.62 o
  -5   9   0        7.20        3.74      4.92 o
  -4   9   0        4.15       11.96      4.46 o
  -3   9   0       75.96       79.06      7.38 o
  -2   9   0     1419.26     1363.46     31.82 o
  -1   9   0      201.36      208.86     11.83 o
   0   9   0       68.59       78.54      7.69 o
   1   9   0       40.05       43.36      7.30 o
   2   9   0      208.83      188.66     16.32 o
   3   9   0     1088.32     1140.20     62.18 o
   4   9   0       75.10       78.84     13.45 o
   5   9   0      100.09       88.93     18.69 o
   6   9   0      157.81      154.18     22.80 o
 -11  10   0        1.95       -0.14      9.11 o
 -10  10   0      308.92      313.28     26.93 o
  -9  10   0      288.79      348.96     19.78 o
  -8  10   0        2.30        3.04      5.65 o
  -7  10   0       31.11       28.99      7.12 o
  -6  10   0        0.69       -1.15      4.80 o
  -5  10   0        1.36        3.05      5.01 o
  -4  10   0        2.80        4.10      4.59 o
  -3  10   0       18.14       13.96      4.91 o
  -2  10   0       53.64       55.46      6.79 o
  -1  10   0       26.89       26.95      7.08 o
   0  10   0       11.71       12.15      6.04 o
   1  10   0      380.08      382.14     31.23 o
   2  10   0      250.75      230.81     20.96 o
   3  10   0       42.54       14.16      9.37 o
   4  10   0       16.09        5.99      9.78 o
   5  10   0       57.53       56.00     16.81 o
   6  10   0        6.59       -3.55     14.90 o
 -10  11   0      109.69      102.72     15.71 o
  -9  11   0        8.78        6.50      8.04 o
  -8  11   0      983.69      954.65     37.76 o
  -7  11   0      248.46      246.05     19.17 o
  -6  11   0      294.88      290.04     25.18 o
  -5  11   0       27.32       16.93      8.27 o
  -4  11   0       63.89       47.84      8.55 o
  -3  11   0      118.90      117.04     13.75 o
  -2  11   0      409.67      423.94     26.81 o
  -1  11   0      314.44      279.54     22.23 o
   0  11   0      509.29      518.91     69.20 o
   1  11   0       43.23       57.07     17.03 o
   2  11   0       66.87       43.29     19.87 o
   3  11   0       34.44       28.39     19.16 o
   4  11   0        4.54       17.74     18.45 o
   5  11   0       85.72      114.27     31.94 o
 -10  12   0        0.35        1.60     26.48 o
  -9  12   0       91.25      104.73     16.87 o
  -8  12   0       42.68       19.07     10.62 o
  -7  12   0     1298.65     1335.93     66.08 o
  -6  12   0      483.44      441.79     30.29 o
  -5  12   0        7.96        7.91      6.68 o
  -4  12   0        3.62       -1.82      6.50 o
  -3  12   0        6.53        8.20      7.74 o
  -2  12   0      169.78      154.48     19.84 o
  -1  12   0      161.41      180.21     28.74 o
   0  12   0        2.58       -7.38     11.36 o
   1  12   0       11.19        3.39     10.21 o
   2  12   0       47.47       29.10     20.58 o
   3  12   0       44.45       14.90     18.45 o
  -9  13   0        9.67        1.95     10.98 o
  -8  13   0      774.57      812.53     41.62 o
  -7  13   0      128.03      178.91     20.88 o
  -6  13   0      125.93       76.30     14.74 o
  -5  13   0       65.04       54.29     14.37 o
  -4  13   0      344.47      349.20     23.67 o
  -3  13   0      421.72      479.50     63.17 o
  -2  13   0       76.32       45.62     13.68 o
  -1  13   0       28.54       18.52     12.79 o
   0  13   0        0.50        0.34     11.01 o
   1  13   0       26.84       26.91     14.20 o
   2  13   0       83.60       85.17     31.23 o
  -7  14   0      121.80      161.20     21.65 o
  -6  14   0      119.90      117.12     20.55 o
  -5  14   0       11.21        7.28      9.96 o
  -4  14   0      427.53      389.39     45.61 o
  -3  14   0       34.25       26.70     13.47 o
  -2  14   0       14.22       14.47     11.01 o
  -1  14   0       12.72        5.17     10.23 o
   0  14   0      108.04      118.33     20.29 o
   0 -14   1       24.26       16.80     11.34 o
   1 -14   1       95.86       97.69     17.71 o
   2 -14   1       14.82        1.58      9.79 o
   3 -14   1      101.21       98.29     18.27 o
   4 -14   1       68.04       41.32     14.73 o
   5 -14   1        6.91       -4.01      9.05 o
   6 -14   1       11.49       11.11     12.42 o
   7 -14   1      227.32      283.75     30.18 o
  -2 -13   1       35.06       23.42     19.87 o
  -1 -13   1      107.25      150.74     24.15 o
   0 -13   1       83.33       89.02     19.67 o
   1 -13   1        9.40        0.21      8.33 o
   2 -13   1      288.00      315.73     27.99 o
   3 -13   1      235.62      210.46     23.84 o
   4 -13   1       63.49       64.14     12.52 o
   5 -13   1       36.47       18.18      8.46 o
   6 -13   1      150.67      158.12     20.02 o
   7 -13   1       24.51       32.95     12.15 o
   8 -13   1        0.79        7.79     10.47 o
   9 -13   1      109.71      115.15     18.86 o
  -3 -12   1        4.83        4.26     17.03 o
  -2 -12   1       48.31       39.04     22.00 o
  -1 -12   1      342.54      316.27     47.20 o
   0 -12   1      150.93      101.64     19.40 o
   1 -12   1      179.62      130.54     28.76 o
   2 -12   1        7.77       -3.60      8.81 o
   3 -12   1       67.78       51.82     10.03 o
   4 -12   1      311.95      278.62     21.32 o
   5 -12   1       83.72       67.87     10.86 o
   6 -12   1      407.97      448.01     26.28 o
   7 -12   1        3.99        2.93      8.17 o
   8 -12   1       52.88       46.21     12.55 o
   9 -12   1       20.00       18.93     10.42 o
  10 -12   1      426.22      397.83     41.57 o
  -5 -11   1        0.90        9.94     18.45 o
  -4 -11   1        8.21       -2.84     13.49 o
  -3 -11   1        0.54       -2.13     12.78 o
  -2 -11   1      102.46      110.72     29.10 o
  -1 -11   1        7.69       15.38      8.53 o
   0 -11   1        4.58       -0.65      7.30 o
   1 -11   1      178.53      202.98     16.30 o
   2 -11   1      532.02      579.71     26.38 o
   3 -11   1      361.37      378.64     24.44 o
   4 -11   1      244.65      219.49     13.88 o
   5 -11   1      738.11      712.32     28.54 o
   6 -11   1       21.02       26.09      6.39 o
   7 -11   1      288.28      328.01     16.85 o
   8 -11   1        0.30       -3.35      6.96 o
   9 -11   1       42.57       58.49     11.76 o
  10 -11   1      133.96      117.79     16.60 o
  -6 -10   1        0.35        7.10     17.03 o
  -5 -10   1       59.79       34.06     14.30 o
  -4 -10   1      303.71      266.01     28.78 o
  -3 -10   1      148.72      181.60     19.20 o
  -2 -10   1       76.12       67.15     12.81 o
  -1 -10   1      279.69      289.35     18.25 o
   0 -10   1        9.01        3.65      4.59 o
   1 -10   1      958.27      968.89     29.81 o
   2 -10   1       14.88        8.09      4.24 o
   3 -10   1       34.04       15.32      5.17 o
   4 -10   1      159.16      183.72     11.08 o
   5 -10   1      210.12      208.96     25.66 o
   6 -10   1     2019.43     2029.17     41.71 o
   7 -10   1       27.86       20.05      7.80 o
   8 -10   1      251.06      272.25     17.50 o
   9 -10   1      142.26      140.28     13.81 o
  10 -10   1      138.43      140.37     15.04 o
  11 -10   1       81.95       87.71     21.82 o
  -6  -9   1        9.39       13.34      9.17 o
  -5  -9   1       23.94       22.69      9.54 o
  -4  -9   1       94.85       78.00     15.41 o
  -3  -9   1       89.05       63.24     10.99 o
  -2  -9   1        4.47        4.90      5.33 o
  -1  -9   1      254.63      262.68     15.78 o
   0  -9   1      651.08      622.64     24.04 o
   1  -9   1     2388.86     2404.45     34.92 o
   2  -9   1        3.31        3.08      3.70 o
   3  -9   1        4.16        5.79      3.81 o
   4  -9   1      111.14       87.46     10.85 o
   5  -9   1     1066.45     1120.21     27.75 o
   6  -9   1      559.56      600.39     20.87 o
   7  -9   1       58.87       58.78     12.96 o
   8  -9   1        5.99        1.60      4.97 o
   9  -9   1      102.49      130.86     12.24 o
  10  -9   1      109.42      105.93     13.82 o
  11  -9   1        0.65        0.16      6.82 o
  -7  -8   1       61.17       87.22     14.30 o
  -6  -8   1        8.30        6.66      7.63 o
  -5  -8   1      330.55      286.69     20.39 o
  -4  -8   1      142.12      127.43     13.54 o
  -3  -8   1       37.24       47.26      8.35 o
  -2  -8   1       22.77       12.74      8.73 o
  -1  -8   1      567.80      559.91     18.11 o
   0  -8   1      651.83      661.92     15.68 o
   1  -8   1        4.23        3.89      3.59 o
   2  -8   1       20.15       22.46      4.39 o
   3  -8   1        0.46        0.62      3.15 o
   4  -8   1      817.65      765.85     16.60 o
   5  -8   1      433.17      372.32     20.72 o
   6  -8   1       10.08        7.86      4.35 o
   7  -8   1       48.48       37.46      6.43 o
   8  -8   1      439.26      434.65     21.29 o
   9  -8   1      324.00      322.81     17.32 o
  10  -8   1        8.80       -1.64      5.43 o
  11  -8   1       22.80       18.19      7.94 o
  -8  -7   1      541.89      552.63     30.15 o
  -7  -7   1       65.91       60.35     10.81 o
  -6  -7   1       40.07       28.10      8.84 o
  -5  -7   1       45.00       29.44      8.42 o
  -4  -7   1        3.00        1.12      5.13 o
  -3  -7   1      851.77      851.23     24.72 o
  -2  -7   1        7.23        7.68      4.66 o
  -1  -7   1      248.85      247.16     14.32 o
   0  -7   1       76.42       75.60      5.65 o
   1  -7   1      440.29      370.85      9.82 o
   2  -7   1        7.39        3.53      2.60 o
   3  -7   1     1567.67     1633.79     23.28 o
   4  -7   1      197.49      164.76      8.15 o
   5  -7   1       10.71       -1.33      3.27 o
   6  -7   1      157.91      169.71     11.02 o
   7  -7   1       20.41        7.01      4.17 o
   8  -7   1      421.79      433.62     16.35 o
   9  -7   1       25.77       16.24      5.59 o
  10  -7   1       70.23       78.06     10.79 o
  11  -7   1        9.16       12.91      7.47 o
  12  -7   1      358.54      376.80     25.56 o
  -9  -6   1      475.78      520.98     28.34 o
  -8  -6   1      229.19      205.71     17.26 o
  -7  -6   1      450.28      444.81     22.68 o
  -6  -6   1        0.16       -5.29      5.29 o
  -5  -6   1     2189.28     2225.96     35.63 o
  -4  -6   1      438.71      417.75     21.19 o
  -3  -6   1       12.00        8.08      4.50 o
  -2  -6   1      417.53      429.28     14.22 o
  -1  -6   1      246.37      259.22     10.99 o
   0  -6   1      979.50      883.12     14.35 o
   1  -6   1       33.37       40.78      3.98 o
   2  -6   1     1065.61     1128.29     16.56 o
   3  -6   1       95.08       61.33      4.61 o
   4  -6   1     1000.64      989.56     16.78 o
   5  -6   1      190.81      183.92      9.64 o
   6  -6   1     1312.76     1250.58     24.38 o
   7  -6   1     1366.53     1260.79     22.02 o
   8  -6   1      169.13      169.30     10.41 o
   9  -6   1       12.93       14.27      5.40 o
  10  -6   1        6.55        6.22      6.26 o
  11  -6   1      109.39      125.01     19.09 o
  12  -6   1       54.79       56.92     13.02 o
  -9  -5   1      235.59      233.52     20.67 o
  -8  -5   1      124.95      119.08     15.01 o
  -7  -5   1      283.06      303.86     21.26 o
  -6  -5   1     1947.67     2043.83     45.72 o
  -5  -5   1      859.81      891.10     23.61 o
  -4  -5   1       28.13       24.53      5.49 o
  -3  -5   1      175.23      208.83      9.74 o
  -2  -5   1      312.25      327.79     10.59 o
  -1  -5   1     6214.58     5948.73     54.24 o
   0  -5   1        0.25        0.35      1.81 o
   1  -5   1        2.69        4.93      2.00 o
   2  -5   1     2327.09     2219.41     24.65 o
   3  -5   1     3646.82     3444.95     36.16 o
   4  -5   1      785.71      730.99     13.09 o
   5  -5   1      103.51      118.68      8.38 o
   6  -5   1     1315.17     1226.98     20.61 o
   7  -5   1       64.44       65.64      6.27 o
   8  -5   1      849.14      822.23     20.15 o
   9  -5   1        7.17        2.43      4.71 o
  10  -5   1        1.35       -3.40      6.02 o
  11  -5   1      570.78      562.54     28.08 o
  12  -5   1       20.92       20.52      9.31 o
 -10  -4   1       39.65       17.44      9.44 o
  -9  -4   1      248.49      208.93     17.96 o
  -8  -4   1       40.67       39.87      9.10 o
  -7  -4   1        1.93        6.88      5.69 o
  -6  -4   1     4165.36     4142.87     72.25 o
  -5  -4   1      109.33       84.01      9.22 o
  -4  -4   1     1776.84     2041.64     28.13 o
  -3  -4   1     8538.57     9156.59     98.69 o
  -2  -4   1       27.25        6.28      2.14 o
  -1  -4   1        0.85       -1.18      1.58 o
   0  -4   1       16.61       33.32      3.12 o
   1  -4   1       11.35       14.03      2.47 o
   2  -4   1      419.61      338.16      9.63 o
   3  -4   1     2823.64     2740.11     28.98 o
   4  -4   1      402.38      401.22     10.94 o
   5  -4   1     1902.19     1870.73     24.34 o
   6  -4   1       30.61       38.87      3.94 o
   7  -4   1      732.62      689.57     14.78 o
   8  -4   1      270.76      284.11     12.65 o
   9  -4   1      288.20      244.13     15.54 o
  10  -4   1      264.47      253.50     19.38 o
  11  -4   1       24.54       15.56     12.06 o
  12  -4   1        0.38        2.92      7.92 o
 -10  -3   1       72.68       69.99     11.38 o
  -9  -3   1       45.28       40.24      9.02 o
  -8  -3   1      323.39      321.34     18.99 o
  -7  -3   1      139.38      141.92     12.57 o
  -6  -3   1        0.15       -0.34      4.64 o
  -5  -3   1     3029.75     3427.58     56.12 o
  -4  -3   1     1531.81     1536.89     27.43 o
  -3  -3   1     9309.17     8827.34    110.60 o
  -2  -3   1     9416.21     9509.63     91.63 o
  -1  -3   1     7561.35     7673.26     67.38 o
   0  -3   1      146.93      196.42      5.96 o
   1  -3   1      563.58      479.59      8.18 o
   2  -3   1     5215.42     5066.85     44.01 o
   3  -3   1      457.73      423.03      7.82 o
   4  -3   1      841.74      855.66     11.20 o
   5  -3   1       60.46       78.19      4.58 o
   6  -3   1     1765.37     1731.24     27.85 o
   7  -3   1      163.12      166.33      9.31 o
   8  -3   1       71.50       88.61     10.01 o
   9  -3   1       56.52       50.44     14.55 o
  10  -3   1        5.12        3.23      6.65 o
  11  -3   1      178.56      157.11     21.29 o
  12  -3   1       14.31        8.52     13.49 o
 -11  -2   1      180.04      225.70     31.23 o
 -10  -2   1       54.10       64.06     10.90 o
  -9  -2   1      184.29      175.16     18.10 o
  -8  -2   1        2.36        5.09      4.77 o
  -7  -2   1      264.60      280.38     16.89 o
  -6  -2   1      102.48      139.14      9.00 o
  -5  -2   1      141.74      177.25      8.50 o
  -4  -2   1     6054.51     5972.14     76.80 o
  -3  -2   1     7137.51     7522.40     92.75 o
  -2  -2   1    11011.66    11252.09    112.67 o
  -1  -2   1     8698.60     8783.12     74.50 o
   0  -2   1     5417.33     5100.83     44.17 o
   1  -2   1      609.18      543.38      8.02 o
   2  -2   1      508.10      542.39      8.08 o
   3  -2   1      932.02      913.20     10.67 o
   4  -2   1      205.56      219.46      5.33 o
   5  -2   1       41.17       12.47      2.33 o
   6  -2   1      773.03      774.44     15.31 o
   7  -2   1      283.19      343.21     13.33 o
   8  -2   1       72.39       81.81      9.27 o
   9  -2   1       82.05       92.13     12.79 o
  10  -2   1      590.09      633.99     54.65 o
  11  -2   1        3.56        2.32      7.81 o
 -11  -1   1       23.18       19.87     13.49 o
 -10  -1   1        9.98       10.12     12.42 o
  -9  -1   1       41.68       39.61      9.23 o
  -8  -1   1       42.51       55.19      8.49 o
  -7  -1   1      956.57      985.18     24.28 o
  -6  -1   1      105.54      119.19      6.76 o
  -5  -1   1       68.93       63.68      4.82 o
  -4  -1   1     1233.27     1155.63     19.13 o
  -3  -1   1     1691.39     1601.87     23.07 o
  -2  -1   1    42232.77    42260.53    486.48 o
  -1  -1   1     1785.81     1893.48     20.33 o
   0  -1   1    14788.81    14045.89     92.55 o
   1  -1   1     2422.44     2144.22     20.30 o
   2  -1   1     5303.32     5670.25     45.24 o
   3  -1   1      655.64      611.26      7.27 o
   4  -1   1     3558.04     3499.55     36.26 o
   5  -1   1       11.90        3.41      2.19 o
   6  -1   1       44.33       55.98      5.84 o
   7  -1   1       42.82       48.88      6.10 o
   8  -1   1      709.25      691.15     32.32 o
   9  -1   1      553.43      540.28     25.08 o
  10  -1   1      159.92      175.15     17.31 o
  11  -1   1       23.08        6.14      9.23 o
 -11   0   1       20.07       19.87     10.65 o
 -10   0   1        5.28        5.43      6.03 o
  -9   0   1      305.79      296.94     15.85 o
  -8   0   1      570.40      586.80     21.51 o
  -7   0   1      164.94      159.24      7.43 o
  -6   0   1       80.17       80.19      4.75 o
  -5   0   1        2.32        5.63      1.46 o
  -4   0   1      326.43      292.34      9.83 o
  -3   0   1       71.17       51.99      3.99 o
  -2   0   1     4433.57     4769.55     72.95 o
   1   0   1     7689.98     7517.56     77.54 o
   2   0   1      907.66      936.86     10.79 o
   3   0   1     1018.79     1048.63     12.41 o
   4   0   1     2927.13     2782.55     34.59 o
   5   0   1     1670.67     1748.60     24.84 o
   6   0   1        1.83        1.76      2.23 o
   7   0   1      355.07      359.92     10.88 o
   8   0   1      777.05      807.15     18.95 o
   9   0   1      129.56      136.07     14.55 o
  10   0   1       12.70       -0.48      6.26 o
  11   0   1        6.29        1.20      7.16 o
 -11   1   1        9.53        8.52      9.94 o
 -10   1   1      675.17      670.34     24.56 o
  -9   1   1      165.50      180.04     11.17 o
  -8   1   1       25.41       18.32      3.15 o
  -7   1   1      376.90      389.69      9.36 o
  -6   1   1        0.27        1.84      1.44 o
  -5   1   1     1574.18     1464.78     19.29 o
  -4   1   1     3699.30     3594.25     59.58 o
  -3   1   1     4671.90     4687.06     72.39 o
  -2   1   1     4574.58     4654.97     86.57 o
  -1   1   1       53.74       55.10      1.82 o
   0   1   1    11737.79    11202.39    186.33 o
   1   1   1      307.12      318.49      7.48 o
   2   1   1    39015.70    39122.52    405.43 o
   3   1   1     5271.65     5211.26     57.86 o
   4   1   1      352.26      320.77     10.22 o
   5   1   1      151.28      143.67      9.72 o
   6   1   1       44.73       29.29      4.81 o
   7   1   1       93.09       89.23      8.48 o
   8   1   1       70.27       54.49      8.11 o
   9   1   1       27.69       25.42      9.23 o
  10   1   1        2.90        6.09      7.26 o
  11   1   1       43.62       25.91      9.54 o
 -12   2   1        8.59       -0.71     11.36 o
 -11   2   1      127.14       75.94     17.74 o
 -10   2   1      107.70      130.27     12.93 o
  -9   2   1      212.85      195.92     10.86 o
  -8   2   1      101.93       93.29      6.48 o
  -7   2   1      946.81      914.98     21.49 o
  -6   2   1       74.40       60.19      3.96 o
  -5   2   1     2277.68     2042.68     24.46 o
  -4   2   1      104.98      106.28      4.07 o
  -3   2   1     8029.90     8309.05     89.80 o
  -2   2   1      853.42      957.78     11.76 o
  -1   2   1     7412.03     7344.75     66.32 o
   0   2   1     2128.47     2096.74     23.04 o
   1   2   1      383.48      398.64      8.47 o
   2   2   1    17602.26    18416.46    213.15 o
   3   2   1     7327.23     7789.19     85.32 o
   4   2   1     9683.62     9738.58    117.06 o
   5   2   1      267.13      296.53      9.74 o
   6   2   1      339.25      361.08     17.35 o
   7   2   1      315.63      275.50     34.10 o
   8   2   1       15.17        3.33      7.41 o
   9   2   1       26.55       31.21      9.19 o
  10   2   1       25.47       21.12     11.71 o
 -12   3   1      109.95       93.14     16.36 o
 -11   3   1      214.36      231.82     15.01 o
 -10   3   1      348.70      331.69     18.70 o
  -9   3   1       11.83        5.36      5.14 o
  -8   3   1       56.92       46.77      4.55 o
  -7   3   1      744.89      742.52     13.58 o
  -6   3   1      720.39      628.05     11.13 o
  -5   3   1       20.01       16.98      2.83 o
  -4   3   1      170.67      177.09      8.47 o
  -3   3   1      631.98      617.27      8.90 o
  -2   3   1    25278.03    24600.37    202.67 o
  -1   3   1     2741.70     2799.23     27.88 o
   0   3   1     2021.59     2055.97     24.14 o
   1   3   1     3015.41     3043.64     33.87 o
   2   3   1     1747.04     1702.57     25.44 o
   3   3   1     4701.54     4418.51     61.07 o
   4   3   1      429.23      408.20     10.86 o
   5   3   1     3519.15     3752.47     62.20 o
   6   3   1      255.73      317.64     16.62 o
   7   3   1      608.69      607.33     23.75 o
   8   3   1      201.08      211.88     16.83 o
   9   3   1       24.79        8.01      7.77 o
  10   3   1       61.44       71.33     24.84 o
 -12   4   1       17.72       13.82     17.03 o
 -11   4   1      390.64      379.46     21.31 o
 -10   4   1       27.02       27.76      6.45 o
  -9   4   1      616.43      605.61     15.41 o
  -8   4   1      176.52      189.51      8.55 o
  -7   4   1       17.00       12.25      3.05 o
  -6   4   1     1489.11     1463.08     23.99 o
  -5   4   1     3582.70     3930.80     49.87 o
  -4   4   1      421.32      418.64      8.96 o
  -3   4   1     7607.36     7547.56     76.85 o
  -2   4   1     4096.83     3942.80     40.49 o
  -1   4   1       25.94       24.41      2.68 o
   0   4   1      280.56      268.04      6.95 o
   1   4   1        7.40        9.56      2.40 o
   2   4   1     1828.34     1687.06     23.53 o
   3   4   1     3512.71     3723.56     51.36 o
   4   4   1     1983.95     2170.71     35.34 o
   5   4   1       74.38       81.65      7.31 o
   6   4   1     4319.76     4418.58     85.96 o
   7   4   1        0.74        7.72      6.22 o
   8   4   1      175.96      168.72     16.78 o
   9   4   1      389.90      415.89     31.29 o
  10   4   1       29.27       36.12     12.29 o
 -12   5   1        1.83        6.32     14.55 o
 -11   5   1       56.33       59.53      9.14 o
 -10   5   1       99.47       99.48      8.86 o
  -9   5   1       46.40       49.05      5.77 o
  -8   5   1      976.67     1025.93     19.24 o
  -7   5   1     1080.53     1138.80     22.22 o
  -6   5   1       50.82       61.54      5.82 o
  -5   5   1       85.24      106.79      6.93 o
  -4   5   1      647.94      939.53     17.91 o
  -3   5   1     1523.10     1772.05     22.92 o
  -2   5   1        2.18        4.00      1.90 o
  -1   5   1       90.87       95.87      5.11 o
   0   5   1     1675.25     1574.56     20.72 o
   1   5   1      811.67      674.36     14.15 o
   2   5   1      482.19      589.55     13.16 o
   3   5   1     1685.35     1679.31     33.35 o
   4   5   1      359.61      418.82     20.08 o
   5   5   1      704.27      712.68     17.78 o
   6   5   1     1288.22     1392.56     37.13 o
   7   5   1      615.54      577.83     27.76 o
   8   5   1       10.07       11.35      8.34 o
   9   5   1      177.65      151.09     20.56 o
 -12   6   1        7.11        6.15      6.36 o
 -11   6   1       38.47       25.05      7.50 o
 -10   6   1      191.95      166.29     10.98 o
  -9   6   1       13.18       13.62      4.16 o
  -8   6   1      930.20      972.07     19.98 o
  -7   6   1      556.82      583.17     15.79 o
  -6   6   1     1510.88     1528.58     26.32 o
  -5   6   1      514.96      588.54     14.67 o
  -4   6   1     3116.44     3194.84     39.45 o
  -3   6   1        8.86        2.63      3.06 o
  -2   6   1        7.86       36.75      3.71 o
  -1   6   1        0.87        1.97      1.83 o
   0   6   1      763.30      758.11     15.60 o
   1   6   1      369.08      327.72     11.22 o
   2   6   1       32.21       24.60      5.59 o
   3   6   1      866.79      856.68     25.98 o
   4   6   1      514.56      547.42     19.70 o
   5   6   1      732.59      768.51     18.81 o
   6   6   1        1.52       -1.86      6.02 o
   7   6   1       21.86       35.98      9.73 o
   8   6   1      151.36      171.48     18.28 o
   9   6   1      336.43      384.46     27.22 o
 -12   7   1      261.64      272.39     18.37 o
 -11   7   1       18.41        8.19      6.60 o
 -10   7   1      275.20      244.66     15.90 o
  -9   7   1       67.47       81.86      7.17 o
  -8   7   1      313.98      327.00     14.52 o
  -7   7   1        0.50        0.46      3.60 o
  -6   7   1       94.15      107.11      8.27 o
  -5   7   1      374.20      422.19     13.49 o
  -4   7   1     1780.00     1958.61     29.20 o
  -3   7   1     1694.43     1674.99     24.89 o
  -2   7   1      108.81      115.06      6.92 o
  -1   7   1       12.97       26.14      5.18 o
   0   7   1      447.57      472.33     13.45 o
   1   7   1       91.08       90.26      7.99 o
   2   7   1        2.81       -2.01      3.92 o
   3   7   1       46.51       42.66      7.71 o
   4   7   1       64.61       67.88     15.87 o
   5   7   1      983.69     1041.33     33.22 o
   6   7   1      122.24      104.26     13.48 o
   7   7   1       80.71       63.04     19.77 o
   8   7   1      295.80      328.42     26.89 o
 -11   8   1      111.69       90.46     14.94 o
 -10   8   1       28.98       44.61      8.37 o
  -9   8   1      580.11      605.17     17.29 o
  -8   8   1       44.21       38.46      6.27 o
  -7   8   1        5.88        1.40      4.27 o
  -6   8   1        8.83        9.34      4.31 o
  -5   8   1      281.87      263.86     12.96 o
  -4   8   1     4208.77     4243.60     52.71 o
  -3   8   1      401.37      407.00     14.20 o
  -2   8   1     2357.39     2410.87     35.74 o
  -1   8   1       14.71       18.08      4.97 o
   0   8   1      125.89      104.44      8.07 o
   1   8   1      367.91      333.21     16.05 o
   2   8   1      611.38      598.58     22.04 o
   3   8   1      862.13      832.08     26.30 o
   4   8   1       76.52       62.95     11.27 o
   5   8   1       47.94       51.00     11.28 o
   6   8   1        9.69        7.62      7.86 o
   7   8   1        0.38        3.14      8.97 o
 -11   9   1       63.93       75.66     11.41 o
 -10   9   1      798.11      811.05     28.06 o
  -9   9   1      160.77      196.65     15.81 o
  -8   9   1       65.70       51.15      8.05 o
  -7   9   1      206.98      212.86     12.94 o
  -6   9   1      129.37      115.75      9.78 o
  -5   9   1      107.82      102.55     10.63 o
  -4   9   1        0.20       -2.63      3.99 o
  -3   9   1       41.59       37.91      6.11 o
  -2   9   1        0.22        4.95      4.00 o
  -1   9   1     3924.76     3925.86     56.99 o
   0   9   1      245.50      235.28     11.68 o
   1   9   1      165.83      156.79     12.20 o
   2   9   1      153.10      185.76     18.47 o
   3   9   1      370.46      335.69     24.26 o
   4   9   1        1.42       10.66      8.87 o
   5   9   1       84.90       73.59     13.72 o
   6   9   1       29.88       51.76     44.00 o
 -11  10   1      311.18      292.29     20.93 o
 -10  10   1      603.54      583.24     29.47 o
  -9  10   1      203.78      199.17     18.15 o
  -8  10   1      170.71      181.10     13.98 o
  -7  10   1       10.58        7.62      5.90 o
  -6  10   1        5.70        3.69      5.46 o
  -5  10   1       68.00       79.51      9.68 o
  -4  10   1       79.41       66.96     12.38 o
  -3  10   1       31.99       32.69      8.61 o
  -2  10   1      417.54      394.40     21.81 o
  -1  10   1       96.00       94.21      9.85 o
   0  10   1     1424.38     1486.29     30.19 o
   1  10   1      127.47      141.08     15.26 o
   2  10   1      159.72      139.34     18.29 o
   3  10   1      156.32      156.15     22.08 o
   4  10   1      374.30      315.12     36.91 o
   5  10   1      166.30      129.17     31.94 o
 -10  11   1      157.41      173.58     19.59 o
  -9  11   1      212.39      205.99     18.17 o
  -8  11   1       10.09        0.20      6.02 o
  -7  11   1      253.35      248.42     16.60 o
  -6  11   1        4.50        3.67      5.57 o
  -5  11   1       64.46       38.58      8.03 o
  -4  11   1       48.66       45.48      8.99 o
  -3  11   1       27.03       24.31     10.24 o
  -2  11   1        1.60        1.98      8.94 o
  -1  11   1      257.35      266.16     46.20 o
   0  11   1       47.79       32.93     13.47 o
   1  11   1      376.57      326.21     45.78 o
   2  11   1      585.63      566.38     62.46 o
   3  11   1       97.80      105.75     29.81 o
   4  11   1        4.00        1.42     14.90 o
 -10  12   1      476.95      633.82     45.06 o
  -9  12   1        0.23       -2.68      8.56 o
  -8  12   1      138.13      154.97     22.10 o
  -7  12   1        5.27       -2.67      7.70 o
  -6  12   1      688.20      757.40     74.48 o
  -5  12   1       64.80       51.53     13.01 o
  -4  12   1        2.63        3.70      7.55 o
  -3  12   1       77.85      100.84     19.28 o
  -2  12   1      212.00      156.63     22.53 o
  -1  12   1      193.24      206.29     26.98 o
   0  12   1      634.11      563.98     77.72 o
   1  12   1      447.25      489.46     40.38 o
   2  12   1       11.07       -3.55     14.90 o
   3  12   1       32.69       23.42     18.45 o
  -9  13   1      366.78      442.62     32.56 o
  -8  13   1       34.61       29.38     14.55 o
  -7  13   1      113.72      165.45     20.58 o
  -6  13   1      175.20      171.41     20.51 o
  -5  13   1      322.72      311.90     56.65 o
  -4  13   1      605.70      692.13     38.85 o
  -3  13   1       25.87       24.04     11.53 o
  -2  13   1       23.36       31.05     15.03 o
  -1  13   1       84.08       65.65     18.07 o
   0  13   1        2.00       15.26     12.04 o
   1  13   1       15.74       10.49     11.08 o
   2  13   1        0.93      -13.49     13.49 o
  -7  14   1      170.50      252.48     29.45 o
  -6  14   1       12.94       13.54     13.37 o
  -5  14   1      180.23      172.45     44.50 o
  -4  14   1        5.72       -0.40      9.96 o
  -3  14   1      394.47      404.33     34.48 o
  -2  14   1       46.94       41.31     13.87 o
  -1  14   1        3.73        4.00     12.28 o
   0  14   1        0.30       21.93     14.24 o
   0 -14   2      780.36      898.39     43.88 o
   1 -14   2        3.74       -1.23     10.13 o
   2 -14   2      122.70      111.99     23.55 o
   3 -14   2        2.51       14.97     11.22 o
   4 -14   2      223.10      251.54     27.57 o
   5 -14   2        0.71       -7.18      9.81 o
   6 -14   2        8.68        6.44     10.88 o
   7 -14   2      120.66      117.07     20.63 o
  -2 -13   2      296.85      284.03     34.08 o
  -1 -13   2      122.13      170.54     26.76 o
   0 -13   2        7.38       10.43     14.44 o
   1 -13   2       71.56       38.96     16.91 o
   2 -13   2        4.25       15.12      9.96 o
   3 -13   2      711.52      780.88     40.34 o
   4 -13   2      221.00      247.47     28.07 o
   5 -13   2       72.33       44.47     13.93 o
   6 -13   2       10.59       20.77     10.25 o
   7 -13   2        5.00        1.67      9.57 o
   8 -13   2      255.33      251.01     36.98 o
   9 -13   2       23.47       18.84     11.14 o
  -3 -12   2      101.78       51.10     26.26 o
  -2 -12   2        6.72        4.26     14.20 o
  -1 -12   2       29.61       17.35      8.97 o
   0 -12   2      106.92       80.79     14.34 o
   1 -12   2       19.77        2.32      8.13 o
   2 -12   2      735.86      770.47     40.88 o
   3 -12   2      304.23      345.15     21.91 o
   4 -12   2       46.17       39.15      9.42 o
   5 -12   2       75.57       58.74     10.69 o
   6 -12   2       29.97       42.27     11.80 o
   7 -12   2      188.92      200.36     27.15 o
   8 -12   2        1.89        6.73      8.61 o
   9 -12   2        7.45       15.02      9.86 o
  -5 -11   2      234.62      173.18     36.91 o
  -4 -11   2        0.73       15.61     18.45 o
  -3 -11   2      222.98      203.70     37.62 o
  -2 -11   2       17.84        7.45      9.54 o
  -1 -11   2       26.18       34.15      9.70 o
   0 -11   2      326.02      405.02     23.93 o
   1 -11   2       17.96       10.67      8.04 o
   2 -11   2      271.44      311.55     23.06 o
   3 -11   2      397.89      379.82     21.38 o
   4 -11   2      335.36      319.29     20.91 o
   5 -11   2      230.17      216.47     14.63 o
   6 -11   2      895.15      903.07     31.85 o
   7 -11   2       42.37       34.59      9.23 o
   8 -11   2       40.34       30.83      9.45 o
   9 -11   2       13.57        1.47      9.25 o
  10 -11   2      159.41      164.56     48.49 o
  -6 -10   2      224.93      233.28     35.49 o
  -5 -10   2        4.93        8.83     10.28 o
  -4 -10   2      247.81      219.90     21.48 o
  -3 -10   2       41.62       31.14     10.38 o
  -2 -10   2      473.21      593.39     44.66 o
  -1 -10   2      134.33      115.77     21.85 o
   0 -10   2       86.88       77.38      9.04 o
   1 -10   2      296.71      285.36     14.01 o
   2 -10   2      169.99      160.17      9.41 o
   3 -10   2       39.23       30.53      6.55 o
   4 -10   2      132.99       99.31      8.26 o
   5 -10   2      828.75      842.16     22.09 o
   6 -10   2      230.97      240.44     14.84 o
   7 -10   2      490.31      455.05     16.25 o
   8 -10   2       75.02       87.64     11.43 o
   9 -10   2      423.27      387.69     21.21 o
  10 -10   2      254.61      252.65     25.91 o
  11 -10   2        5.45       10.01      9.95 o
  -7  -9   2      150.95      187.98     28.04 o
  -6  -9   2       56.67       73.94     14.75 o
  -5  -9   2        1.73        8.17     11.46 o
  -4  -9   2       33.43       15.70      8.72 o
  -3  -9   2     1030.02     1132.08     36.88 o
  -2  -9   2      120.02      134.35     12.58 o
  -1  -9   2      739.65      738.24     21.98 o
   0  -9   2        0.46       -2.29      3.92 o
   1  -9   2       28.45       31.23      5.84 o
   2  -9   2      425.66      440.29     17.39 o
   3  -9   2      696.57      717.97     16.26 o
   4  -9   2      675.16      739.20     16.91 o
   5  -9   2       30.85       32.27      6.68 o
   6  -9   2      401.80      407.97     15.21 o
   7  -9   2      265.48      239.56     13.80 o
   8  -9   2      607.15      613.62     22.23 o
   9  -9   2      437.39      440.78     21.57 o
  10  -9   2      223.97      231.14     17.40 o
  11  -9   2       45.92       44.80     10.51 o
  -7  -8   2       59.69       79.88     13.78 o
  -6  -8   2        7.44        9.83     14.20 o
  -5  -8   2        0.02       -5.67      5.67 o
  -4  -8   2      505.35      522.28     23.18 o
  -3  -8   2       52.27       57.13     11.67 o
  -2  -8   2      628.67      631.32     34.28 o
  -1  -8   2      516.83      535.03     16.94 o
   0  -8   2      138.14      144.61      8.85 o
   1  -8   2     2812.49     2854.50     33.83 o
   2  -8   2       42.95       50.72      5.20 o
   3  -8   2      510.89      475.71     19.47 o
   4  -8   2        6.91        3.17      2.91 o
   5  -8   2      195.18      197.79      9.58 o
   6  -8   2       37.01       46.52      5.07 o
   7  -8   2      104.12       92.85      8.78 o
   8  -8   2     1133.28     1100.12     25.98 o
   9  -8   2       50.84       42.09      9.52 o
  10  -8   2      459.60      438.15     23.12 o
  11  -8   2      114.97       80.14     11.59 o
  -8  -7   2        0.06        5.92      8.29 o
  -7  -7   2      103.12       80.31     13.45 o
  -6  -7   2       29.79       22.63      8.09 o
  -5  -7   2      155.29      147.10     14.05 o
  -4  -7   2        5.54       11.99      5.88 o
  -3  -7   2       93.95       84.66      9.22 o
  -2  -7   2        1.44        6.17      3.97 o
  -1  -7   2      924.14      845.50     19.09 o
   0  -7   2     4000.91     4218.15     45.65 o
   1  -7   2        0.07        0.24      2.23 o
   2  -7   2      544.39      578.32     12.03 o
   3  -7   2      155.96      176.64      7.51 o
   4  -7   2     1957.17     2000.07     26.06 o
   5  -7   2      195.57      166.56     10.05 o
   6  -7   2        5.59        3.44      3.02 o
   7  -7   2      102.73      108.04      8.69 o
   8  -7   2      255.25      238.68     13.24 o
   9  -7   2      570.58      562.96     21.21 o
  10  -7   2       83.17       88.88     15.10 o
  11  -7   2      425.25      404.33     30.06 o
  -9  -6   2       86.79       66.68     12.28 o
  -8  -6   2       18.01       13.80     11.37 o
  -7  -6   2        2.42       -2.78      5.97 o
  -6  -6   2      107.65      101.22     11.48 o
  -5  -6   2      876.74      871.48     24.70 o
  -4  -6   2       17.71       22.56      4.76 o
  -3  -6   2      189.79      220.05     11.78 o
  -2  -6   2      805.68      757.13     17.91 o
  -1  -6   2      910.60      814.98     14.07 o
   0  -6   2     1645.96     1593.04     20.56 o
   1  -6   2     1329.30     1325.85     17.40 o
   2  -6   2      585.86      701.58     13.86 o
   3  -6   2     3846.98     3861.50     38.91 o
   4  -6   2     1731.69     1706.65     24.10 o
   5  -6   2       10.02        6.79      3.45 o
   6  -6   2       97.94       98.83      8.29 o
   7  -6   2      233.28      231.84     21.27 o
   8  -6   2       41.63       29.68      7.44 o
   9  -6   2      729.70      772.43     23.91 o
  10  -6   2      597.93      614.22     29.84 o
  11  -6   2      202.83      175.86     19.28 o
  12  -6   2      374.10      354.33     27.41 o
  -9  -5   2       16.40        5.27      7.88 o
  -8  -5   2      351.35      293.92     21.29 o
  -7  -5   2        1.89        4.00      6.42 o
  -6  -5   2      186.80      193.22     14.81 o
  -5  -5   2       77.64       65.35      7.87 o
  -4  -5   2       39.41       30.63      6.81 o
  -3  -5   2      667.43      688.26     13.63 o
  -2  -5   2     1436.53     1368.13     21.63 o
  -1  -5   2     1948.93     2135.47     23.86 o
   0  -5   2      140.49      153.00      6.05 o
   1  -5   2     1057.07     1026.44     14.16 o
   2  -5   2     3817.84     4012.83     40.76 o
   3  -5   2     4131.42     4095.64     41.90 o
   4  -5   2        0.21       -1.70      1.70 o
   5  -5   2      312.57      394.22     11.55 o
   6  -5   2      134.66      146.15      9.28 o
   7  -5   2      377.91      324.42     16.82 o
   8  -5   2      111.08      145.98     10.02 o
   9  -5   2        7.99        4.44      4.77 o
  10  -5   2       60.64       56.34     11.11 o
  11  -5   2      217.27      218.57     20.12 o
  12  -5   2      337.81      375.37     27.11 o
 -10  -4   2      427.32      440.36     35.31 o
  -9  -4   2       40.99       20.03      8.24 o
  -8  -4   2      273.57      288.25     19.41 o
  -7  -4   2      614.91      624.36     24.66 o
  -6  -4   2      837.33      860.49     38.01 o
  -5  -4   2     1128.54     1229.44     28.43 o
  -4  -4   2      125.99      117.11      7.51 o
  -3  -4   2       34.83       26.62      3.20 o
  -2  -4   2       21.25       41.69      3.16 o
  -1  -4   2      414.72      311.89      8.20 o
   0  -4   2      309.44      324.99      6.97 o
   1  -4   2      931.89      937.82     13.25 o
   2  -4   2     4454.79     4216.06     62.56 o
   3  -4   2     1012.62      980.43     13.27 o
   4  -4   2     2579.56     2836.36     31.62 o
   5  -4   2     1926.50     2055.69     29.77 o
   6  -4   2     3625.98     3439.75     49.66 o
   7  -4   2      314.46      341.61     13.23 o
   8  -4   2       29.50       19.63      4.92 o
   9  -4   2       41.35       23.89      8.87 o
  10  -4   2       78.11       56.07     12.52 o
  11  -4   2      563.05      687.22     39.75 o
  12  -4   2       14.24       13.25      8.97 o
 -10  -3   2        3.22        9.79      9.64 o
  -9  -3   2       53.19       38.43      8.20 o
  -8  -3   2       45.14       47.46      8.36 o
  -7  -3   2      820.81      829.35     27.69 o
  -6  -3   2      693.91      704.67     18.16 o
  -5  -3   2     1369.54     1383.85     24.46 o
  -4  -3   2       10.11        5.09      2.75 o
  -3  -3   2       34.10       35.75      3.02 o
  -2  -3   2     2872.84     2512.99     26.75 o
  -1  -3   2      661.91      614.24      7.98 o
   0  -3   2       61.99      108.67      3.83 o
   1  -3   2     4268.05     4185.73     37.06 o
   2  -3   2      877.72      865.65     10.96 o
   3  -3   2      796.41      818.38     12.24 o
   4  -3   2       98.33       96.80      4.69 o
   5  -3   2     4819.70     4531.08     56.75 o
   6  -3   2      472.50      494.34     13.07 o
   7  -3   2      476.49      525.59     20.33 o
   8  -3   2      235.81      206.99     15.36 o
   9  -3   2       13.55       16.35      8.27 o
  10  -3   2      398.59      400.26     28.35 o
  11  -3   2       20.93       13.41      8.99 o
  12  -3   2        0.69        2.25     10.65 o
 -11  -2   2        3.75       11.54     12.07 o
 -10  -2   2       48.80       38.33     13.49 o
  -9  -2   2       14.53       12.01      6.26 o
  -8  -2   2      881.11      873.90     23.46 o
  -7  -2   2     1268.28     1266.20     28.93 o
  -6  -2   2        9.75       12.40      3.79 o
  -5  -2   2      292.01      326.06     10.10 o
  -4  -2   2      102.19       84.02      5.22 o
  -3  -2   2     5212.24     4736.63     56.08 o
  -2  -2   2      210.88      255.27      5.66 o
  -1  -2   2     1259.70     1169.39     12.19 o
   0  -2   2       26.26       84.04      2.43 o
   1  -2   2     5641.70     5165.73     46.93 o
   2  -2   2    19576.22    19626.01    167.08 o
   3  -2   2       40.03       37.27      2.65 o
   4  -2   2     5156.23     5166.78     52.03 o
   5  -2   2      714.24      731.94     15.01 o
   6  -2   2      351.22      359.75     13.32 o
   7  -2   2      274.31      301.08     16.37 o
   8  -2   2      567.16      567.89     21.82 o
   9  -2   2      905.96      953.10     42.59 o
  10  -2   2       45.82       37.32     10.21 o
  11  -2   2        5.06        1.42      7.53 o
 -11  -1   2        7.12        9.94     10.65 o
 -10  -1   2       62.99       51.81     14.20 o
  -9  -1   2      226.82      215.05     13.26 o
  -8  -1   2      189.05      178.43      8.16 o
  -7  -1   2        6.53        9.76      2.83 o
  -6  -1   2        4.80        9.96      2.55 o
  -5  -1   2     1870.44     2022.03     31.92 o
  -4  -1   2     1334.82     1139.41     23.75 o
  -3  -1   2    10620.13    10918.71    145.18 o
  -2  -1   2      834.87      783.28     12.59 o
  -1  -1   2    11409.23    10953.88     93.52 o
   0  -1   2      274.92      250.22      4.03 o
   1  -1   2     1192.34     1126.96     14.08 o
   2  -1   2     4383.25     4339.27     39.91 o
   3  -1   2      137.37      130.78      3.82 o
   4  -1   2      191.10      189.15      4.99 o
   5  -1   2     2009.80     2270.53     35.00 o
   6  -1   2      295.15      315.85     11.00 o
   7  -1   2        3.12       -0.53      4.56 o
   8  -1   2     1020.10     1053.74     30.45 o
   9  -1   2       11.33       11.21      7.81 o
  10  -1   2      210.90      201.19     27.68 o
  11  -1   2        3.44       -4.28      7.26 o
 -11   0   2       12.60       11.36     10.65 o
 -10   0   2      133.34      141.95     19.87 o
  -9   0   2      172.85      172.51      7.32 o
  -8   0   2      259.12      253.83      8.23 o
  -7   0   2      584.59      597.06     10.46 o
  -6   0   2       17.17       25.17      2.54 o
  -5   0   2     1829.67     1754.97     24.31 o
  -4   0   2       30.87       66.03      4.82 o
  -3   0   2       23.20       19.19      2.01 o
  -1   0   2       65.57       77.19      4.22 o
   0   0   2    10506.37    10033.95     94.88 o
   1   0   2       24.44       26.47      1.97 o
   2   0   2      726.03      798.79     12.17 o
   3   0   2      234.26      245.31      5.07 o
   4   0   2     1619.29     1484.38     18.01 o
   5   0   2      357.18      291.28      8.62 o
   6   0   2      383.53      391.26     10.60 o
   7   0   2      206.16      228.87     13.21 o
   8   0   2       49.42       37.97      7.38 o
   9   0   2      586.51      644.12     29.60 o
  10   0   2       15.95        1.35     13.84 o
  11   0   2      159.48      163.44     18.70 o
 -11   1   2       58.38       55.36     14.90 o
 -10   1   2       87.90       88.72     15.61 o
  -9   1   2      342.44      337.69     10.95 o
  -8   1   2       19.16       16.21      3.17 o
  -7   1   2       33.78       40.99      4.25 o
  -6   1   2        2.61        2.57      1.92 o
  -5   1   2     2862.13     2866.26     41.99 o
  -4   1   2        0.90        3.92      1.56 o
  -3   1   2     3052.96     3124.70     48.22 o
  -2   1   2     4842.79     4513.92     85.71 o
  -1   1   2      100.16       89.27      2.59 o
   0   1   2      159.87      184.26      5.56 o
   1   1   2      312.28      255.89      8.44 o
   2   1   2        2.26        9.54      2.18 o
   3   1   2     1429.95     1502.19     21.07 o
   4   1   2      824.98      653.53     14.07 o
   5   1   2       20.40       19.86      3.32 o
   6   1   2       39.08       60.08     11.26 o
   7   1   2       18.82       36.41      6.53 o
   8   1   2      851.59      870.20     27.98 o
   9   1   2      317.34      369.19     39.04 o
  10   1   2       47.64       57.63     12.23 o
  11   1   2      186.17      199.55     20.41 o
 -12   2   2       69.86       72.39     18.45 o
 -11   2   2       11.78       16.32     10.65 o
 -10   2   2        2.38        5.60      6.65 o
  -9   2   2      336.60      336.99     10.49 o
  -8   2   2        1.34       -1.21      2.41 o
  -7   2   2      218.58      217.11      7.05 o
  -6   2   2      575.70      577.67     18.55 o
  -5   2   2     3360.45     3461.13     47.66 o
  -4   2   2      117.74      107.03      6.93 o
  -3   2   2        2.23        4.64      1.59 o
  -2   2   2     1005.87     1100.37     14.83 o
  -1   2   2     2688.27     2531.07     24.31 o
   0   2   2      908.77      991.03     14.55 o
   1   2   2     3499.18     3415.75     41.61 o
   2   2   2     2468.80     2505.42     40.95 o
   3   2   2     1967.84     1717.93     28.04 o
   4   2   2       11.92       15.31      4.44 o
   5   2   2      156.42      174.42      7.87 o
   6   2   2       27.92       21.50      7.31 o
   7   2   2      470.48      475.34     20.54 o
   8   2   2       76.09      106.24     12.17 o
   9   2   2      106.13       96.12     23.07 o
  10   2   2      109.10       85.49     31.58 o
 -12   3   2       33.20       15.83     11.00 o
 -11   3   2        5.39        1.24      6.84 o
 -10   3   2      618.96      640.02     16.98 o
  -9   3   2      425.05      424.42     11.74 o
  -8   3   2       51.58       54.92      4.81 o
  -7   3   2      548.99      630.31     13.60 o
  -6   3   2      722.77      751.42     13.64 o
  -5   3   2     1546.83     1542.68     22.03 o
  -4   3   2        1.15       -1.16      1.65 o
  -3   3   2     7604.41     7888.56     71.57 o
  -2   3   2      992.64      964.16     12.95 o
  -1   3   2      143.78      169.53      5.37 o
   0   3   2     1182.14     1169.47     17.59 o
   1   3   2      334.98      347.61      8.50 o
   2   3   2     4172.98     3923.24     53.53 o
   3   3   2      775.84      793.24     16.03 o
   4   3   2       26.26       40.34      4.87 o
   5   3   2     1147.36     1140.68     23.88 o
   6   3   2      948.72      956.43     21.29 o
   7   3   2      941.84      939.55     31.06 o
   8   3   2       42.64       49.10      9.62 o
   9   3   2       62.26       45.83     17.03 o
  10   3   2        0.30        2.41      8.77 o
 -12   4   2        0.99        7.03     10.06 o
 -11   4   2      185.17      205.66     11.74 o
 -10   4   2      363.41      371.98     13.92 o
  -9   4   2        0.95        1.01      2.92 o
  -8   4   2      742.69      766.67     19.28 o
  -7   4   2      700.66      696.61     13.79 o
  -6   4   2     2402.70     2247.44     31.96 o
  -5   4   2     3714.22     4154.02     48.67 o
  -4   4   2     1539.96     1413.28     21.08 o
  -3   4   2      263.48      291.60      7.14 o
  -2   4   2     1604.40     1596.80     21.68 o
  -1   4   2      429.46      431.90      9.27 o
   0   4   2      267.40      247.97      6.85 o
   1   4   2      941.56      868.17     15.65 o
   2   4   2      979.22     1066.38     19.02 o
   3   4   2      927.07      972.10     20.89 o
   4   4   2        2.16        8.56      3.49 o
   5   4   2      212.12      234.44     13.93 o
   6   4   2       76.84       69.10     10.29 o
   7   4   2       87.93       95.54     25.53 o
   8   4   2       58.49       37.93     11.28 o
   9   4   2        3.72       13.27      9.00 o
  10   4   2      181.05      167.53     33.71 o
 -12   5   2      143.00      165.28     21.63 o
 -11   5   2      262.54      271.27     17.01 o
 -10   5   2        8.78        4.18      4.32 o
  -9   5   2      322.40      329.09     10.80 o
  -8   5   2      172.38      183.87      8.85 o
  -7   5   2     4239.16     4322.23     59.56 o
  -6   5   2       99.29       94.47      7.74 o
  -5   5   2      342.52      318.08      9.91 o
  -4   5   2       85.57       72.76      6.54 o
  -3   5   2      195.57      127.95      8.78 o
  -2   5   2     1105.33     1009.12     15.28 o
  -1   5   2      345.01      363.10      9.00 o
   0   5   2      957.22      951.79     15.17 o
   1   5   2      341.82      387.37     10.45 o
   2   5   2     2352.57     2374.97     34.11 o
   3   5   2       19.48       23.77      5.50 o
   4   5   2      182.10      205.90     14.70 o
   5   5   2      165.97      175.25     10.24 o
   6   5   2       17.56       15.53      4.69 o
   7   5   2        8.31        9.56      7.95 o
   8   5   2      301.87      292.63     38.26 o
   9   5   2      168.04      243.62     29.45 o
 -12   6   2      103.70      114.16     14.05 o
 -11   6   2       21.64        7.79      6.14 o
 -10   6   2       77.97       80.46      7.82 o
  -9   6   2      156.71      161.50      9.49 o
  -8   6   2      527.34      529.00     15.22 o
  -7   6   2     1344.45     1370.31     24.71 o
  -6   6   2     1351.95     1455.55     28.35 o
  -5   6   2      158.36      192.79     13.34 o
  -4   6   2     4072.96     4147.89     51.53 o
  -3   6   2      174.63      102.15      5.74 o
  -2   6   2     2411.55     2683.17     31.49 o
  -1   6   2     1138.55     1231.62     21.19 o
   0   6   2       18.50       10.63      4.21 o
   1   6   2     1892.63     1912.01     30.06 o
   2   6   2      123.78      141.57     11.73 o
   3   6   2       18.34       18.97      5.65 o
   4   6   2      127.30      130.67     14.42 o
   5   6   2       30.90       28.53      5.47 o
   6   6   2       29.47       20.48      7.71 o
   7   6   2       14.65        4.71      8.36 o
   8   6   2       25.26       46.13     13.55 o
 -12   7   2      181.84      179.27     18.50 o
 -11   7   2        9.58       10.94      6.42 o
 -10   7   2       20.41       19.13      6.19 o
  -9   7   2      255.23      267.48     12.60 o
  -8   7   2     3117.16     3110.57     45.38 o
  -7   7   2       14.78       11.92      4.43 o
  -6   7   2       99.23      125.93      8.74 o
  -5   7   2     1205.38     1223.99     23.76 o
  -4   7   2     2831.84     2864.14     40.80 o
  -3   7   2       20.83       19.97      3.78 o
  -2   7   2       60.22       56.31      5.30 o
  -1   7   2      173.62      155.75      8.85 o
   0   7   2      716.81      597.31     15.45 o
   1   7   2      758.28      677.88     20.25 o
   2   7   2       45.58       32.96      7.09 o
   3   7   2        9.84        7.60      5.53 o
   4   7   2     1183.44     1222.89     32.26 o
   5   7   2      141.88      158.01     11.07 o
   6   7   2       22.79       23.34      9.21 o
   7   7   2        5.34       16.90      9.08 o
   8   7   2        0.29        3.52     10.71 o
 -11   8   2       51.19       51.70      9.37 o
 -10   8   2       24.24       26.85     10.30 o
  -9   8   2      128.23      113.12     10.40 o
  -8   8   2        5.81       -1.92      4.39 o
  -7   8   2      670.30      607.53     17.93 o
  -6   8   2      261.42      268.72     22.24 o
  -5   8   2     2923.11     2928.44     43.86 o
  -4   8   2      253.37      290.10     13.28 o
  -3   8   2      378.17      422.01     19.11 o
  -2   8   2       46.37       38.25      5.67 o
  -1   8   2      620.08      575.89     31.33 o
   0   8   2     2074.01     2121.76     38.46 o
   1   8   2      663.08      704.48     23.04 o
   2   8   2      169.47      195.02     15.56 o
   3   8   2       62.76       63.98     11.47 o
   4   8   2      270.92      252.01     19.55 o
   5   8   2      107.83      124.37     16.21 o
   6   8   2       45.41       48.08     12.15 o
   7   8   2        0.64       -3.06     12.07 o
 -11   9   2        8.18        5.12      7.16 o
 -10   9   2       47.18       37.01      8.60 o
  -9   9   2      183.76      193.81     13.89 o
  -8   9   2       17.69       17.80      7.89 o
  -7   9   2       22.59       22.04      5.65 o
  -6   9   2      801.26      748.79     20.63 o
  -5   9   2        1.57       -3.96      5.03 o
  -4   9   2     1861.50     1874.31     36.40 o
  -3   9   2       23.39       23.70      5.62 o
  -2   9   2     2762.25     2802.50     44.91 o
  -1   9   2      227.60      219.35     13.37 o
   0   9   2      324.04      324.04     17.03 o
   1   9   2      335.99      351.52     18.10 o
   2   9   2       76.98       57.41     10.81 o
   3   9   2      397.65      414.79     27.58 o
   4   9   2      371.96      372.94     26.91 o
   5   9   2       46.73       34.35     16.68 o
   6   9   2       59.64       58.00     35.13 o
 -11  10   2       92.69       87.59     12.85 o
 -10  10   2      256.22      234.14     18.25 o
  -9  10   2      189.46      228.61     16.00 o
  -8  10   2       10.54        8.68      6.02 o
  -7  10   2        3.21        1.20      5.18 o
  -6  10   2        5.23        4.39      5.10 o
  -5  10   2     1627.18     1506.95     34.25 o
  -4  10   2       34.68       34.30      6.79 o
  -3  10   2      858.79      822.40     29.25 o
  -2  10   2      271.72      285.58     16.99 o
  -1  10   2       99.25       74.51      7.99 o
   0  10   2     1035.35     1021.34     30.98 o
   1  10   2       74.37       61.79     10.61 o
   2  10   2      356.27      463.94     36.98 o
   3  10   2       80.86       73.26     16.81 o
   4  10   2        0.42        1.42     12.78 o
   5  10   2      293.24      241.32     41.17 o
 -10  11   2       25.91       22.44     10.72 o
  -9  11   2        5.93        1.20      6.42 o
  -8  11   2      129.81      114.67     12.38 o
  -7  11   2       62.18       40.35     10.07 o
  -6  11   2       71.88      106.63     11.38 o
  -5  11   2      117.76      112.75     11.83 o
  -4  11   2        0.79       -1.90      5.98 o
  -3  11   2       79.84       92.76     17.72 o
  -2  11   2     2804.55     2897.26     80.59 o
  -1  11   2      334.31      351.95     30.97 o
   0  11   2        1.41        5.08      9.50 o
   1  11   2      340.21      300.64     68.14 o
   2  11   2        1.94      -10.65     10.65 o
   3  11   2      129.24      129.88     31.23 o
   4  11   2        3.10       -2.84     16.32 o
 -10  12   2       32.62       19.41     14.18 o
  -9  12   2       14.87       20.44     11.19 o
  -8  12   2       12.31        1.70      9.45 o
  -7  12   2      375.58      373.67     29.70 o
  -6  12   2      215.10      206.42     21.01 o
  -5  12   2        2.01       -6.98      6.98 o
  -4  12   2       28.99       17.12      9.38 o
  -3  12   2      220.66      242.16     26.72 o
  -2  12   2        1.25        4.98     13.72 o
  -1  12   2       12.34        8.01     11.28 o
   0  12   2      531.26      505.08     42.08 o
   1  12   2       13.14       18.05     12.01 o
   2  12   2      566.83      465.60     60.33 o
   3  12   2        2.78        8.52     15.61 o
  -9  13   2        5.94        2.36     19.18 o
  -8  13   2       27.23       23.54     10.86 o
  -7  13   2       28.12       32.12     16.95 o
  -6  13   2        0.58        0.58      8.47 o
  -5  13   2       12.79       27.79     11.59 o
  -4  13   2      139.34      145.43     19.26 o
  -3  13   2       86.28      121.82     28.39 o
  -2  13   2        4.87      -10.40     10.40 o
  -1  13   2      133.58      141.23     24.84 o
   0  13   2      177.00      121.42     23.52 o
   1  13   2      107.14      116.83     23.01 o
   2  13   2       75.92       56.78     26.26 o
  -7  14   2        3.59       -5.31      9.53 o
  -6  14   2       91.37       40.32     16.53 o
  -5  14   2        8.33        9.20     11.28 o
  -4  14   2       85.10       90.10     18.23 o
  -3  14   2       45.93       16.95     11.37 o
  -2  14   2        0.43       10.22     14.03 o
  -1  14   2       99.49       91.52     21.56 o
   0  14   2       27.27       26.27     15.03 o
   0 -14   3        2.19        6.22     10.83 o
   1 -14   3      661.90      667.33     59.35 o
   2 -14   3        0.60        5.86      9.85 o
   3 -14   3      436.97      479.33     36.58 o
   4 -14   3       38.33       30.53     12.34 o
   5 -14   3       86.59       57.19     21.01 o
   6 -14   3       21.78       12.74     12.22 o
   7 -14   3      174.17      140.62     22.56 o
  -2 -13   3        8.74       28.11     15.15 o
  -1 -13   3      168.97      165.90     26.17 o
   0 -13   3       98.69       98.58     16.49 o
   1 -13   3        6.67       -0.69      8.80 o
   2 -13   3      944.58      987.02     43.00 o
   3 -13   3      478.93      529.05     30.50 o
   4 -13   3      301.36      269.04     36.47 o
   5 -13   3        4.49        3.66      9.51 o
   6 -13   3      244.92      257.93     24.20 o
   7 -13   3      204.51      191.35     22.34 o
   8 -13   3        2.30       -6.47      8.22 o
  -3 -12   3       11.76        0.41     20.94 o
  -2 -12   3       96.30       88.66     23.78 o
  -1 -12   3        0.88        0.54      7.64 o
   0 -12   3      272.71      291.12     24.95 o
   1 -12   3      241.82      163.08     19.36 o
   2 -12   3      127.59      125.37     18.64 o
   3 -12   3      575.67      589.95     27.22 o
   4 -12   3     1306.72     1228.82     35.83 o
   5 -12   3      343.28      353.27     29.44 o
   6 -12   3      468.15      520.12     32.92 o
   7 -12   3       10.38        4.79      9.51 o
   8 -12   3       61.72       55.16     18.03 o
   9 -12   3        0.18       -1.51      8.82 o
  -5 -11   3       37.48       38.33     22.00 o
  -4 -11   3       42.90       34.66     15.53 o
  -3 -11   3        9.49        8.71      8.77 o
  -2 -11   3      370.98      333.33     29.05 o
  -1 -11   3      128.31      147.52     14.90 o
   0 -11   3      276.32      280.15     24.18 o
   1 -11   3     1038.26     1098.38     35.33 o
   2 -11   3       98.32      103.68     18.19 o
   3 -11   3      456.97      474.99     26.03 o
   4 -11   3      348.45      364.40     23.88 o
   5 -11   3     1333.78     1322.53     35.10 o
   6 -11   3        3.73       -0.93      5.25 o
   7 -11   3      910.44      953.38     33.29 o
   8 -11   3      119.92       84.82     16.90 o
   9 -11   3      130.82      112.22     31.76 o
  10 -11   3      112.09      113.21     21.04 o
  -6 -10   3        2.83        2.54     10.78 o
  -5 -10   3        3.25        6.54      9.03 o
  -4 -10   3      169.23      191.78     19.50 o
  -3 -10   3      895.34      978.05     40.15 o
  -2 -10   3      386.93      362.30     25.52 o
  -1 -10   3      106.05      126.70     11.86 o
   0 -10   3        0.17        1.10      4.24 o
   1 -10   3      179.61      177.98     10.67 o
   2 -10   3      101.49      104.78      9.31 o
   3 -10   3      314.42      274.16     12.22 o
   4 -10   3       30.49       35.41      6.78 o
   5 -10   3       25.08       19.11      4.94 o
   6 -10   3     2332.35     2244.24     38.68 o
   7 -10   3        7.47        8.61      6.14 o
   8 -10   3      653.70      661.47     25.23 o
   9 -10   3      374.07      383.03     24.28 o
  10 -10   3        2.94        8.60      8.07 o
  11 -10   3       28.34       32.68     14.62 o
  -7  -9   3       12.87       28.44     13.13 o
  -6  -9   3      200.04      190.57     31.70 o
  -5  -9   3      114.88      114.05     15.42 o
  -4  -9   3      852.75      896.84     32.44 o
  -3  -9   3      291.67      292.75     40.25 o
  -2  -9   3      281.89      330.05     17.68 o
  -1  -9   3      130.13      129.49     10.03 o
   0  -9   3      333.33      355.36     14.02 o
   1  -9   3      698.60      731.74     16.68 o
   2  -9   3       98.30       72.31      6.86 o
   3  -9   3      207.89      222.55     10.82 o
   4  -9   3      118.07      102.32      7.44 o
   5  -9   3        7.40       10.05      3.85 o
   6  -9   3       24.84       17.40      4.46 o
   7  -9   3      532.51      465.09     21.47 o
   8  -9   3     1044.24     1084.81     29.61 o
   9  -9   3      738.56      743.75     30.31 o
  10  -9   3      596.29      576.73     25.90 o
  11  -9   3       47.00       17.61     10.40 o
  -7  -8   3       61.69       79.96     13.73 o
  -6  -8   3        5.57        9.33      7.54 o
  -5  -8   3      192.59      190.26     16.28 o
  -4  -8   3        4.94        6.53      6.81 o
  -3  -8   3      683.99      748.55     24.37 o
  -2  -8   3      979.04     1014.56     26.15 o
  -1  -8   3     1018.71     1001.69     21.15 o
   0  -8   3     2467.99     2674.02     34.11 o
   1  -8   3      661.05      738.61     14.61 o
   2  -8   3       14.07        9.95      2.83 o
   3  -8   3       91.34      103.76      6.67 o
   4  -8   3        7.45        8.32      3.20 o
   5  -8   3      236.77      229.09     10.75 o
   6  -8   3      290.80      325.69     15.14 o
   7  -8   3      320.27      337.20     16.31 o
   8  -8   3     1154.10     1187.50     27.48 o
   9  -8   3     1194.85     1200.82     31.13 o
  10  -8   3        0.32       -3.35      6.90 o
  11  -8   3      459.20      475.00     29.92 o
  -8  -7   3       48.02       64.79     12.10 o
  -7  -7   3       48.82       26.04      8.13 o
  -6  -7   3        2.08        4.31      8.81 o
  -5  -7   3        2.12        6.90      6.25 o
  -4  -7   3     1046.13     1024.38     27.49 o
  -3  -7   3       89.40       86.87     11.00 o
  -2  -7   3      703.40      709.49     18.44 o
  -1  -7   3     2513.47     2654.54     34.50 o
   0  -7   3       38.94       62.20      4.88 o
   1  -7   3     3447.31     3645.77     38.71 o
   2  -7   3      173.74      159.03      7.23 o
   3  -7   3     3999.38     4280.86     43.86 o
   4  -7   3      485.37      442.09     12.33 o
   5  -7   3        3.58       13.33      2.87 o
   6  -7   3        3.76        4.00      4.23 o
   7  -7   3       13.22        2.39      4.38 o
   8  -7   3      532.42      497.97     19.38 o
   9  -7   3       19.75       19.05      7.11 o
  10  -7   3      204.64      212.84     29.40 o
  11  -7   3        5.19       17.09     10.20 o
  -9  -6   3        0.49       13.28      8.20 o
  -8  -6   3       15.38        8.62      7.79 o
  -7  -6   3       11.44        4.90      6.20 o
  -6  -6   3      472.68      456.63     20.50 o
  -5  -6   3        7.51        4.46      5.13 o
  -4  -6   3      746.20      781.25     17.83 o
  -3  -6   3       47.62       28.46      5.40 o
  -2  -6   3     1197.20     1250.74     25.61 o
  -1  -6   3      875.59     1026.59     18.05 o
   0  -6   3     5176.18     5110.87     53.40 o
   1  -6   3       19.30       10.97      2.43 o
   2  -6   3     6390.09     6756.36     64.87 o
   3  -6   3     1192.06     1222.45     17.29 o
   4  -6   3       67.44       52.33      4.00 o
   5  -6   3      218.32      267.32     13.58 o
   6  -6   3      209.31      223.60     12.35 o
   7  -6   3      400.94      414.50     17.51 o
   8  -6   3        1.52        1.84      3.92 o
   9  -6   3      138.98      139.49     12.21 o
  10  -6   3      216.88      194.77     17.02 o
  11  -6   3      309.42      284.83     24.53 o
  -9  -5   3      156.03      183.45     14.77 o
  -8  -5   3      225.59      190.23     19.16 o
  -7  -5   3        2.18        4.48      5.45 o
  -6  -5   3      192.94      168.34     11.81 o
  -5  -5   3        6.94        0.56      4.24 o
  -4  -5   3      251.35      262.84      8.86 o
  -3  -5   3        3.79        7.10      3.32 o
  -2  -5   3      172.59      185.43      8.45 o
  -1  -5   3     5329.12     5230.26     48.25 o
   0  -5   3        6.16        5.37      1.79 o
   1  -5   3     2440.92     2759.10     28.77 o
   2  -5   3     5128.17     5291.99     48.88 o
   3  -5   3     6716.26     6868.52     58.63 o
   4  -5   3     2072.88     2138.70     27.31 o
   5  -5   3        0.22       -2.13      2.13 o
   6  -5   3     1056.61     1014.20     22.57 o
   7  -5   3      158.63      169.00     10.84 o
   8  -5   3      444.36      465.61     16.95 o
   9  -5   3      333.73      334.95     22.54 o
  10  -5   3       11.97       14.13      8.72 o
  11  -5   3      304.17      364.60     26.56 o
  12  -5   3       17.16       17.52     10.65 o
 -10  -4   3        2.87        5.44     10.16 o
  -9  -4   3       28.67       16.73      6.68 o
  -8  -4   3        1.83        8.31      6.38 o
  -7  -4   3        0.70       -4.35      4.35 o
  -6  -4   3       58.89       58.20      9.02 o
  -5  -4   3      199.39      210.21     10.42 o
  -4  -4   3     1337.48     1273.76     17.46 o
  -3  -4   3     1181.26     1189.48     23.20 o
  -2  -4   3     2670.86     2343.27     25.79 o
  -1  -4   3      821.76      960.90     11.23 o
   0  -4   3      400.45      524.36      8.98 o
   1  -4   3       11.17        6.05      1.76 o
   2  -4   3     1872.89     1769.24     18.99 o
   3  -4   3     3072.96     3296.21     35.95 o
   4  -4   3      422.72      468.52     10.03 o
   5  -4   3     3079.45     3391.92     44.02 o
   6  -4   3      137.26      161.14     10.16 o
   7  -4   3      353.86      389.87     16.92 o
   8  -4   3        1.09        1.20      5.32 o
   9  -4   3      243.01      264.65     23.57 o
  10  -4   3      178.62      176.84     20.82 o
  11  -4   3       10.30        9.54      9.78 o
  12  -4   3       30.86       35.47     11.05 o
 -10  -3   3       60.70       56.91     17.39 o
  -9  -3   3      270.28      281.90     16.16 o
  -8  -3   3       53.08       48.27     11.21 o
  -7  -3   3      550.49      526.97     19.72 o
  -6  -3   3       48.88       51.88      5.80 o
  -5  -3   3       93.52       68.64      5.60 o
  -4  -3   3      662.32      671.92     14.41 o
  -3  -3   3       26.80        5.12      1.73 o
  -2  -3   3       27.65       26.61      2.32 o
  -1  -3   3     2088.49     2024.86     18.57 o
   0  -3   3     1653.91     1473.97     14.51 o
   1  -3   3     1162.48     1039.76     12.08 o
   2  -3   3     2490.32     2300.12     25.85 o
   3  -3   3        1.51       -0.56      1.47 o
   4  -3   3      563.14      566.11     11.01 o
   5  -3   3        7.64        9.61      3.38 o
   6  -3   3     4904.83     5087.91     71.64 o
   7  -3   3      772.96      778.98     27.18 o
   8  -3   3      671.10      732.97     43.78 o
   9  -3   3      240.48      245.18     23.42 o
  10  -3   3      234.03      252.91     23.59 o
  11  -3   3       32.73       42.15     12.29 o
 -11  -2   3       77.78       95.21     28.74 o
 -10  -2   3        4.54       -2.80      6.66 o
  -9  -2   3      164.14      160.39     13.72 o
  -8  -2   3      274.76      278.62     11.33 o
  -7  -2   3      113.31      127.32      8.24 o
  -6  -2   3      278.43      270.93      9.61 o
  -5  -2   3      161.23      161.82     13.06 o
  -4  -2   3      647.09      779.15     15.49 o
  -3  -2   3     2202.38     2181.65     28.89 o
  -2  -2   3     4926.71     5123.65     42.47 o
  -1  -2   3      919.26      931.82      9.82 o
   0  -2   3     3675.61     3748.66     29.69 o
   1  -2   3     9915.99     9856.63    181.81 o
   2  -2   3      234.65      298.21      6.46 o
   3  -2   3       24.46       23.66      2.16 o
   4  -2   3      113.41       84.65      4.21 o
   5  -2   3     2603.52     2711.49     49.75 o
   6  -2   3     2695.60     2725.65     55.01 o
   7  -2   3      727.03      732.88     24.94 o
   8  -2   3      315.00      363.77     22.67 o
   9  -2   3       87.03       81.27     13.52 o
  10  -2   3      772.63      746.32     34.63 o
  11  -2   3       16.10       22.68     10.28 o
 -11  -1   3        0.55        3.55      8.52 o
 -10  -1   3        2.94       -6.39      7.10 o
  -9  -1   3       44.04       38.96      9.03 o
  -8  -1   3       16.32       11.32      3.79 o
  -7  -1   3      775.36      805.86     14.50 o
  -6  -1   3      428.57      430.49     11.37 o
  -5  -1   3      654.19      617.08     21.68 o
  -4  -1   3     1156.96     1036.79     21.18 o
  -3  -1   3     2535.33     2265.79     26.72 o
  -2  -1   3     8372.99     8497.01     90.60 o
  -1  -1   3     1832.85     1941.15     18.90 o
   0  -1   3     2429.92     2407.01     24.50 o
   1  -1   3     5132.88     4991.59     75.37 o
   2  -1   3      122.41       78.50      4.05 o
   3  -1   3       88.47       59.91      4.99 o
   4  -1   3     1426.18     1313.34     17.37 o
   5  -1   3     2755.78     2672.72     36.65 o
   6  -1   3        0.74       -0.51      2.75 o
   7  -1   3      346.13      376.43     15.44 o
   8  -1   3      432.56      443.16     20.05 o
   9  -1   3     1395.66     1461.65     49.15 o
  10  -1   3       35.32       38.13     15.61 o
  11  -1   3       91.63       98.50     16.47 o
 -11   0   3      122.09      112.14     18.45 o
 -10   0   3       28.65       28.39      9.94 o
  -9   0   3      125.17      135.01     26.62 o
  -8   0   3      161.49      154.42     22.00 o
  -7   0   3        8.54       12.78      9.94 o
  -6   0   3       82.36       92.21      7.81 o
  -5   0   3      774.62      852.41     44.00 o
  -4   0   3     1978.28     1812.71     68.14 o
  -2   0   3     2936.33     2905.77     44.26 o
  -1   0   3     1564.95     1451.73     17.77 o
   0   0   3        4.44        1.57      0.96 o
   1   0   3     8353.34     8198.24    187.15 o
   2   0   3     3854.00     3690.96     42.69 o
   3   0   3     1267.74     1234.39     17.03 o
   4   0   3     1959.64     1823.29     22.18 o
   5   0   3      250.56      271.64      9.79 o
   6   0   3      459.65      499.15     17.57 o
   7   0   3        0.42       -1.75      3.89 o
   8   0   3      788.20      784.61     29.30 o
   9   0   3        5.45        1.27      7.26 o
  10   0   3       59.65       51.35     16.32 o
  11   0   3        1.51        3.57      8.77 o
 -11   1   3        4.00       -4.26      7.81 o
 -10   1   3      559.69      525.66     26.11 o
  -9   1   3      397.74      416.45     58.55 o
  -8   1   3      201.98      182.33      7.55 o
  -7   1   3       29.39       25.71      6.39 o
  -6   1   3      435.93      435.08     31.23 o
  -5   1   3     1466.44     1332.91     56.78 o
  -3   1   3        0.08       -1.33      1.33 o
  -2   1   3     1755.04     1662.38     25.69 o
  -1   1   3     2636.43     2552.02     24.66 o
   0   1   3     2147.95     2470.69     33.22 o
   1   1   3      743.88      744.42     12.46 o
   2   1   3     1001.06     1023.64     17.55 o
   3   1   3      152.19      220.27      7.51 o
   4   1   3      144.64      131.34      7.37 o
   5   1   3       27.05       28.28      4.10 o
   6   1   3        1.84        3.96      4.86 o
   7   1   3     1155.72     1219.96     29.96 o
   8   1   3      160.98      171.12     14.95 o
   9   1   3       41.57       50.38      9.79 o
  10   1   3       14.05       20.94     10.54 o
  11   1   3      686.53      829.57     38.19 o
 -12   2   3      103.73       62.94     14.55 o
 -11   2   3        0.15       -2.25      6.96 o
 -10   2   3      444.28      422.03     22.89 o
  -9   2   3      133.43      123.59     11.35 o
  -8   2   3       39.69       43.29      4.20 o
  -7   2   3      713.49      695.61     12.05 o
  -6   2   3       12.95        5.73      2.54 o
  -5   2   3     1553.73     1451.76     23.65 o
  -4   2   3     2994.89     3108.20     52.19 o
  -3   2   3     2778.16     2754.46     30.39 o
  -2   2   3       10.11       18.77      1.80 o
  -1   2   3     3386.21     3005.77     30.54 o
   0   2   3     4310.78     4188.73     50.01 o
   1   2   3      922.89      947.99     16.21 o
   2   2   3     2186.02     2451.20     42.63 o
   3   2   3      561.61      590.34     16.66 o
   4   2   3       38.16       53.05      4.97 o
   5   2   3      123.24      120.37      8.49 o
   6   2   3      772.77      783.83     19.98 o
   7   2   3      347.65      335.72     20.38 o
   8   2   3       22.67       23.46      7.38 o
   9   2   3        6.72        2.89      7.48 o
  10   2   3      134.92      140.31     18.27 o
 -12   3   3       46.28       32.79     10.63 o
 -11   3   3      844.97      846.49     29.76 o
 -10   3   3      495.44      461.91     22.74 o
  -9   3   3       11.14       10.25      2.80 o
  -8   3   3        0.86        3.92      2.46 o
  -7   3   3      444.84      473.34      9.57 o
  -6   3   3      578.00      463.65     12.01 o
  -5   3   3      293.42      313.29      7.31 o
  -4   3   3     3640.80     3848.08     43.05 o
  -3   3   3       69.67       74.86      2.93 o
  -1   3   3      207.07      234.25      6.79 o
   0   3   3      197.06      166.67      7.47 o
   1   3   3        5.24        2.27      2.09 o
   2   3   3       18.53       51.54      5.08 o
   3   3   3       24.94        4.90      3.47 o
   4   3   3      145.99      183.76      8.98 o
   5   3   3      176.58      187.40     10.09 o
   6   3   3        7.64        4.69      3.65 o
   7   3   3      265.52      300.25     20.36 o
   8   3   3      543.15      538.89     28.61 o
   9   3   3      124.80      177.12     39.75 o
  10   3   3      165.86      183.00     23.07 o
 -12   4   3      332.08      300.03     33.36 o
 -11   4   3      742.55      755.49     33.79 o
 -10   4   3      302.69      291.98     11.79 o
  -9   4   3     1015.55     1042.47     19.32 o
  -8   4   3      239.25      263.02      9.49 o
  -7   4   3      495.70      489.93     11.74 o
  -6   4   3      133.84      137.32      8.59 o
  -5   4   3      477.84      574.88     11.92 o
  -4   4   3       23.43       34.94      3.90 o
  -3   4   3       97.21       71.58      3.89 o
  -2   4   3     1261.41     1182.15     15.87 o
  -1   4   3       26.97       15.18      2.47 o
   0   4   3      503.14      435.68     13.12 o
   1   4   3     2250.56     2077.35     27.62 o
   2   4   3     1833.04     1685.96     35.13 o
   3   4   3      245.53      195.13     13.84 o
   4   4   3       65.33       72.82     12.19 o
   5   4   3       76.07       74.93      7.38 o
   6   4   3       34.99       36.51      5.76 o
   7   4   3       21.65       10.79     10.74 o
   8   4   3       63.24       61.93     13.52 o
   9   4   3       49.16       52.80     18.45 o
 -12   5   3      109.64      112.71     14.44 o
 -11   5   3      682.28      686.77     20.26 o
 -10   5   3     1494.53     1534.23     31.65 o
  -9   5   3      519.32      495.63     15.16 o
  -8   5   3     1843.78     1889.41     28.69 o
  -7   5   3        7.30        2.67      4.46 o
  -6   5   3     3643.73     3849.76     47.72 o
  -5   5   3       10.83       17.50      3.39 o
  -4   5   3       19.87        1.96      2.69 o
  -3   5   3      507.02      688.69     12.06 o
  -2   5   3      626.33      649.84     11.88 o
  -1   5   3      130.14      114.81      6.02 o
   0   5   3        0.31       -0.47      2.12 o
   1   5   3     1119.39      988.43     17.95 o
   2   5   3      997.37      918.05     20.06 o
   3   5   3       58.13       52.94      9.42 o
   4   5   3        3.58       -1.26      5.68 o
   5   5   3      114.20      135.44     16.03 o
   6   5   3       48.10       36.01      8.11 o
   7   5   3      609.55      678.74     31.63 o
   8   5   3       29.83       61.33     30.16 o
   9   5   3       58.78       62.52     14.75 o
 -12   6   3      268.69      299.84     20.65 o
 -11   6   3      515.11      518.90     20.43 o
 -10   6   3       30.43       29.80      6.09 o
  -9   6   3     2763.38     2788.09     50.43 o
  -8   6   3      874.06      910.29     22.58 o
  -7   6   3     4332.71     4438.52     56.09 o
  -6   6   3      826.77      893.96     18.52 o
  -5   6   3     2357.02     2430.65     35.10 o
  -4   6   3     3104.20     3398.60     48.54 o
  -3   6   3      737.59      768.71     17.37 o
  -2   6   3       24.56       72.04      5.11 o
  -1   6   3      187.02      235.93      8.98 o
   0   6   3     1091.33     1000.67     25.95 o
   1   6   3       13.66       14.73      5.55 o
   2   6   3      113.76      102.34     11.47 o
   3   6   3        3.60       -0.72      4.16 o
   4   6   3      192.16      201.92     14.06 o
   5   6   3      438.58      438.60     23.35 o
   6   6   3       48.55       28.59      9.48 o
   7   6   3       67.49       52.08     13.79 o
   8   6   3        4.62        1.20      9.50 o
 -12   7   3        8.70       12.70     10.73 o
 -11   7   3        5.75       13.14      6.49 o
 -10   7   3      304.56      288.29     14.51 o
  -9   7   3       13.38        1.56      4.50 o
  -8   7   3     4919.80     4946.93     63.48 o
  -7   7   3     1303.55     1299.73     24.93 o
  -6   7   3     2441.64     2573.66     38.61 o
  -5   7   3     1761.64     1967.99     31.97 o
  -4   7   3      418.49      483.19     15.66 o
  -3   7   3      527.46      538.96     13.55 o
  -2   7   3       48.06       46.48      5.81 o
  -1   7   3      206.70      180.28      9.66 o
   0   7   3       87.47      106.96      8.49 o
   1   7   3      202.57      220.69     12.38 o
   2   7   3        2.30       -0.91      4.81 o
   3   7   3      425.48      437.53     20.31 o
   4   7   3      293.09      300.88     20.17 o
   5   7   3        0.15       -4.22      4.22 o
   6   7   3        4.04       -6.97      7.50 o
   7   7   3       20.56       30.51     10.35 o
   8   7   3      151.21      181.27     24.53 o
 -11   8   3       14.36       17.47      7.67 o
 -10   8   3        5.62        3.81      5.77 o
  -9   8   3      337.55      350.39     20.90 o
  -8   8   3      260.39      260.79     14.82 o
  -7   8   3     1272.31     1276.27     30.06 o
  -6   8   3     1730.72     1666.15     30.37 o
  -5   8   3      578.69      557.94     16.83 o
  -4   8   3     4811.56     5077.89     71.08 o
  -3   8   3       13.78       22.90      4.74 o
  -2   8   3     2957.97     2945.89     44.67 o
  -1   8   3        5.41        3.62      3.75 o
   0   8   3        6.81        2.80      5.20 o
   1   8   3        0.74       -4.87      4.87 o
   2   8   3       67.41       64.20     12.49 o
   3   8   3        5.26        4.53      6.69 o
   4   8   3       26.61       18.51      8.56 o
   5   8   3       22.50        9.32      8.33 o
   6   8   3        1.59        3.91      9.19 o
   7   8   3      247.40      270.88     30.00 o
 -11   9   3      175.39      151.86     14.42 o
 -10   9   3        1.01       -0.05      6.21 o
  -9   9   3      101.95      101.08     12.55 o
  -8   9   3       19.50       12.92      6.17 o
  -7   9   3      271.65      263.65     14.06 o
  -6   9   3      693.94      718.82     23.96 o
  -5   9   3     3174.46     3223.30     53.34 o
  -4   9   3        2.90        2.80      5.64 o
  -3   9   3      384.44      394.11     17.34 o
  -2   9   3      506.84      540.36     24.87 o
  -1   9   3     3479.52     3560.49     49.83 o
   0   9   3      234.42      242.80     16.92 o
   1   9   3       95.57       83.88     11.27 o
   2   9   3      147.05      155.24     22.64 o
   3   9   3       32.66       36.98     10.42 o
   4   9   3      144.69      167.74     22.33 o
   5   9   3        0.50       -0.76      9.78 o
   6   9   3       22.22       22.71     19.16 o
 -11  10   3        6.37        8.42      8.17 o
 -10  10   3      127.18      159.16     15.31 o
  -9  10   3       39.34       33.21      9.10 o
  -8  10   3       48.01       29.34      7.76 o
  -7  10   3      108.92       91.65     10.24 o
  -6  10   3      751.21      754.72     23.92 o
  -5  10   3      121.04      160.16     20.42 o
  -4  10   3     1347.67     1275.07     38.93 o
  -3  10   3      622.01      658.82     22.16 o
  -2  10   3     4070.58     4210.43     65.62 o
  -1  10   3     1532.06     1595.60     33.77 o
   0  10   3        4.49        1.21      6.43 o
   1  10   3      136.73      102.34     16.53 o
   2  10   3      301.27      261.24     28.10 o
   3  10   3      116.94       87.30     26.97 o
   4  10   3       42.29       41.17     20.58 o
   5  10   3       54.27       85.17     26.97 o
 -10  11   3        0.56        7.84     10.01 o
  -9  11   3       22.82       13.73      7.02 o
  -8  11   3        9.76        7.57      6.28 o
  -7  11   3      469.84      464.34     22.79 o
  -6  11   3       60.89       56.06      9.16 o
  -5  11   3       14.40       -5.29      5.35 o
  -4  11   3       71.93       83.75     14.41 o
  -3  11   3      891.90      963.43     45.03 o
  -2  11   3     2155.25     2297.04     94.79 o
  -1  11   3       94.36       58.26     15.22 o
   0  11   3     1003.11      967.20     57.84 o
   1  11   3       83.48       61.82     16.54 o
   2  11   3      640.54      527.35     59.62 o
   3  11   3      180.57      303.77     48.26 o
   4  11   3        3.72        8.52     17.03 o
  -9  12   3        0.01       12.23      9.50 o
  -8  12   3      135.56      134.62     18.99 o
  -7  12   3        5.11       -2.19      7.72 o
  -6  12   3       95.67       74.65     13.24 o
  -5  12   3        5.86        1.11      7.70 o
  -4  12   3       11.05       -6.48      9.17 o
  -3  12   3     1132.60     1183.11     51.25 o
  -2  12   3       63.02       82.58     22.69 o
  -1  12   3      765.21      590.18     45.87 o
   0  12   3      121.91      116.55     22.01 o
   1  12   3      619.06      670.91     44.49 o
   2  12   3       83.61       97.95     29.81 o
   3  12   3       57.03       21.29     18.45 o
  -8  13   3        5.87        9.55     10.36 o
  -7  13   3      174.45      166.17     20.57 o
  -6  13   3        3.28        7.95      9.47 o
  -5  13   3       10.37       -3.44      8.47 o
  -4  13   3       30.22       24.42     15.66 o
  -3  13   3       21.35        2.29     12.07 o
  -2  13   3      113.77      118.12     23.52 o
  -1  13   3      137.33      120.07     23.57 o
   0  13   3      635.43      775.22     50.97 o
   1  13   3       60.72       55.25     17.81 o
  -7  14   3        2.60        2.79     10.56 o
  -6  14   3        0.19        4.46     10.33 o
  -5  14   3       38.98       25.45     12.65 o
  -4  14   3      112.19       79.02     19.80 o
  -3  14   3       33.88       33.90     17.48 o
  -2  14   3      125.00       93.51     42.94 o
  -1  14   3       84.27       92.53     21.83 o
   0 -14   4      112.46      114.41     18.07 o
   1 -14   4        1.67       -2.84     10.30 o
   2 -14   4      343.50      301.59     28.77 o
   3 -14   4       30.07       13.41     11.77 o
   4 -14   4      204.26      228.22     26.76 o
   5 -14   4       13.95       12.24     11.80 o
   6 -14   4        1.20       -5.28     12.47 o
   7 -14   4       45.34       37.97     15.43 o
  -2 -13   4       87.24       89.23     21.42 o
  -1 -13   4       78.72       71.93     18.49 o
   0 -13   4       18.40       27.76     10.52 o
   1 -13   4        7.54        3.74      9.54 o
   2 -13   4        0.19        9.43      9.25 o
   3 -13   4      600.20      694.31     44.05 o
   4 -13   4      405.62      430.46     26.96 o
   5 -13   4      322.20      343.71     38.63 o
   6 -13   4       29.64       25.26     11.20 o
   7 -13   4       29.39       23.12     17.62 o
   8 -13   4       57.26       62.50     14.87 o
  -3 -12   4       56.74       67.06     19.32 o
  -2 -12   4      102.38      105.98     21.29 o
  -1 -12   4        5.49       -3.17      8.44 o
   0 -12   4        0.84       15.43      8.96 o
   1 -12   4      191.10      163.69     28.50 o
   2 -12   4      500.96      545.59     27.86 o
   3 -12   4      153.04      180.76     16.15 o
   4 -12   4      143.57      148.72     14.78 o
   5 -12   4      384.06      391.77     25.77 o
   6 -12   4       20.69        2.71      9.12 o
   7 -12   4      542.44      507.46     33.03 o
   8 -12   4        5.69        3.69      8.59 o
   9 -12   4       10.24       16.69     11.57 o
  -5 -11   4       21.39       -1.42     15.61 o
  -4 -11   4      105.34      146.10     25.79 o
  -3 -11   4      300.38      314.59     38.35 o
  -2 -11   4       83.70       81.82     15.27 o
  -1 -11   4      225.01      241.21     21.51 o
   0 -11   4       12.26       27.61      8.07 o
   1 -11   4       62.03       65.23     10.32 o
   2 -11   4      122.68      100.10     12.07 o
   3 -11   4        4.59        8.28      6.10 o
   4 -11   4       40.16       61.83      9.64 o
   5 -11   4      435.57      422.57     20.67 o
   6 -11   4     2482.20     2655.17     53.28 o
   7 -11   4       13.88       12.18     10.04 o
   8 -11   4      113.61      118.16     17.10 o
   9 -11   4        4.28        2.98      7.92 o
  10 -11   4      110.92       96.05     16.34 o
  -6 -10   4       84.64       78.89     19.52 o
  -5 -10   4        0.09        3.64      9.78 o
  -4 -10   4      118.52       97.04     16.24 o
  -3 -10   4       21.83       23.02      8.60 o
  -2 -10   4      150.93      187.90     16.30 o
  -1 -10   4        9.52       17.63      5.93 o
   0 -10   4      411.64      403.42     16.37 o
   1 -10   4     1577.54     1699.20     49.54 o
   2 -10   4      124.85      123.40      8.49 o
   3 -10   4      728.80      724.98     17.39 o
   4 -10   4       49.13       43.50      5.98 o
   5 -10   4      153.44      152.20     10.99 o
   6 -10   4      489.35      514.20     18.90 o
   7 -10   4      812.16      787.33     32.48 o
   8 -10   4        1.22        1.23      6.60 o
   9 -10   4      699.89      804.03     31.79 o
  10 -10   4      192.78      193.12     21.16 o
  -6  -9   4        0.50       -2.60      8.11 o
  -5  -9   4       32.63       35.07     11.27 o
  -4  -9   4      121.99      115.65     12.05 o
  -3  -9   4      229.51      277.31     22.62 o
  -2  -9   4       32.49       18.91      7.13 o
  -1  -9   4      185.98      176.18     10.79 o
   0  -9   4      221.10      230.86     15.52 o
   1  -9   4       79.86       83.90      6.90 o
   2  -9   4      561.91      528.80     21.50 o
   3  -9   4      245.24      224.71     11.79 o
   4  -9   4        2.17       -0.79      3.12 o
   5  -9   4       28.43       24.87      4.74 o
   6  -9   4       15.32       16.26      6.27 o
   7  -9   4       17.97        5.06      5.46 o
   8  -9   4      597.70      671.12     24.80 o
   9  -9   4      606.77      651.56     25.21 o
  10  -9   4       93.19      102.09     13.44 o
  11  -9   4       54.16       34.30     11.30 o
  -7  -8   4       77.22       73.23     13.30 o
  -6  -8   4       86.29       71.86     11.28 o
  -5  -8   4        0.17       -1.74      6.49 o
  -4  -8   4      487.81      564.26     23.79 o
  -3  -8   4      709.23      773.73     21.86 o
  -2  -8   4        2.55        6.19      4.48 o
  -1  -8   4       28.02       25.83      5.01 o
   0  -8   4      184.90      180.70      8.85 o
   1  -8   4      887.35      844.57     18.96 o
   2  -8   4      106.22       97.44     10.60 o
   3  -8   4      783.10      767.25     16.52 o
   4  -8   4       52.68       58.32      5.77 o
   5  -8   4       17.31       24.26      4.08 o
   6  -8   4       34.62       34.42      6.78 o
   7  -8   4      484.97      472.52     20.27 o
   8  -8   4      455.98      488.53     22.12 o
   9  -8   4       45.23       41.14      8.37 o
  10  -8   4      115.81      113.04     15.17 o
  11  -8   4      222.30      217.36     41.53 o
  -8  -7   4        0.73       -6.82      7.79 o
  -7  -7   4       13.36       10.49      7.17 o
  -6  -7   4       56.85       63.13      9.94 o
  -5  -7   4      425.55      455.09     22.48 o
  -4  -7   4     1813.77     1897.99     39.49 o
  -3  -7   4        0.36        1.51      3.99 o
  -2  -7   4        0.97        6.66      3.57 o
  -1  -7   4      105.85      104.73      6.85 o
   0  -7   4     3563.08     3585.59     39.57 o
   1  -7   4      324.68      329.54      9.86 o
   2  -7   4       20.05       44.96      4.49 o
   3  -7   4      107.48      103.62      5.95 o
   4  -7   4     1931.85     1980.80     26.07 o
   5  -7   4       62.79       60.26      7.41 o
   6  -7   4      355.69      371.77     18.07 o
   7  -7   4      147.92      167.48     15.61 o
   8  -7   4     1655.52     1674.87     35.42 o
   9  -7   4        9.40        4.30      7.08 o
  10  -7   4        1.11       -1.86      7.26 o
  11  -7   4      189.79      210.75     22.76 o
  -9  -6   4       59.92       44.07      9.90 o
  -8  -6   4       48.88       35.74      8.54 o
  -7  -6   4      574.72      563.59     22.40 o
  -6  -6   4      584.39      625.98     22.99 o
  -5  -6   4     1260.92     1306.75     30.34 o
  -4  -6   4      364.43      358.80     15.01 o
  -3  -6   4      103.17      119.13      8.79 o
  -2  -6   4      118.60      138.14      8.58 o
  -1  -6   4     2295.59     2165.24     25.49 o
   0  -6   4      255.79      260.93      9.71 o
   1  -6   4      493.57      505.07      9.95 o
   2  -6   4      530.88      569.02     11.82 o
   3  -6   4      302.60      265.10      8.00 o
   4  -6   4     1023.67      973.14     17.55 o
   5  -6   4      292.75      336.97     12.70 o
   6  -6   4      283.05      259.66     13.61 o
   7  -6   4      287.46      273.06     17.67 o
   8  -6   4      402.52      365.50     30.63 o
   9  -6   4      483.50      542.75     25.64 o
  10  -6   4        4.19        2.89      8.03 o
  11  -6   4      239.50      249.54     23.90 o
  -9  -5   4        8.23        8.10      6.29 o
  -8  -5   4       28.98       23.64      7.20 o
  -7  -5   4       25.51       30.01      6.73 o
  -6  -5   4      268.32      277.67     15.48 o
  -5  -5   4      363.65      375.56     15.11 o
  -4  -5   4        3.59        2.43      2.53 o
  -3  -5   4       98.16      113.19      7.74 o
  -2  -5   4     4446.31     4393.69     45.04 o
  -1  -5   4       79.72       99.01      4.45 o
   0  -5   4     1778.72     1902.67     20.73 o
   1  -5   4      167.60      195.42      6.76 o
   2  -5   4     3757.09     3791.60     41.82 o
   3  -5   4     3239.87     3301.07     38.07 o
   4  -5   4       98.28      131.94      6.77 o
   5  -5   4        5.15        1.42      4.14 o
   6  -5   4      516.05      528.08     18.25 o
   7  -5   4     1319.36     1286.29     30.68 o
   8  -5   4       30.05       29.63     10.31 o
   9  -5   4       20.50       29.47      9.66 o
  10  -5   4      117.91      101.92     15.12 o
  11  -5   4       61.87       37.65     11.26 o
 -10  -4   4      168.28      181.24     21.53 o
  -9  -4   4       40.22       60.53     12.43 o
  -8  -4   4       45.16       43.79      8.28 o
  -7  -4   4      535.94      535.93     20.75 o
  -6  -4   4        8.24        6.13      4.42 o
  -5  -4   4      921.41      956.56     26.42 o
  -4  -4   4     1439.26     1544.45     20.06 o
  -3  -4   4      693.98      667.36     11.73 o
  -2  -4   4      639.78      736.74     11.10 o
  -1  -4   4      596.74      629.08      9.46 o
   0  -4   4      575.85      551.71      8.38 o
   1  -4   4     4002.48     3965.93     34.32 o
   2  -4   4     4125.13     4110.63     42.17 o
   3  -4   4       43.66       33.84      3.69 o
   4  -4   4     1229.23     1253.02     18.75 o
   5  -4   4     1064.98     1050.40     19.35 o
   6  -4   4     1982.50     1914.74     40.70 o
   7  -4   4      554.76      533.48     21.41 o
   8  -4   4       47.63       33.08      8.16 o
   9  -4   4        1.08       -2.25      7.16 o
  10  -4   4      754.12      732.59     96.88 o
  11  -4   4       18.24       27.56     11.79 o
 -10  -3   4      225.89      227.77     22.06 o
  -9  -3   4       15.36       24.05      9.22 o
  -8  -3   4        2.09       -3.69      3.69 o
  -7  -3   4      203.68      193.18     10.02 o
  -6  -3   4      244.78      239.03      9.87 o
  -5  -3   4      469.59      457.33     19.85 o
  -4  -3   4     1242.48     1262.03     22.71 o
  -3  -3   4       34.12       36.54      2.82 o
  -2  -3   4     1477.50     1383.19     15.50 o
  -1  -3   4        1.11        2.68      1.36 o
   0  -3   4     5632.28     5606.05     46.20 o
   1  -3   4     5557.44     5565.37     48.53 o
   2  -3   4        7.52        6.37      1.72 o
   3  -3   4     1894.29     1995.82     25.49 o
   4  -3   4       38.97       17.79      3.76 o
   5  -3   4     2310.85     2134.07     37.11 o
   6  -3   4       33.73       19.91      5.04 o
   7  -3   4      349.75      340.36     19.50 o
   8  -3   4        3.59        6.62      5.90 o
   9  -3   4       12.25        8.47      7.98 o
  10  -3   4       85.01      132.74     34.42 o
  11  -3   4        0.51        4.41      9.03 o
 -11  -2   4      141.61      129.31     17.59 o
 -10  -2   4       28.15       11.32      8.31 o
  -9  -2   4        4.48        7.25      5.89 o
  -8  -2   4      143.55      133.64     11.80 o
  -7  -2   4      561.99      581.96     10.64 o
  -6  -2   4      465.70      462.26     17.79 o
  -5  -2   4      176.63      173.58      5.56 o
  -4  -2   4     1222.24     1249.38     21.43 o
  -3  -2   4     3118.84     2869.11     35.05 o
  -2  -2   4     3019.11     3117.81     30.41 o
  -1  -2   4     3018.37     2960.61     26.57 o
   0  -2   4     2476.11     2655.77     25.99 o
   1  -2   4      496.54      494.89     11.53 o
   2  -2   4     2917.15     2828.71     31.74 o
   3  -2   4       88.20       77.10      4.60 o
   4  -2   4     2999.31     3019.22     32.30 o
   5  -2   4      386.83      343.10     10.10 o
   6  -2   4      859.01      893.02     22.35 o
   7  -2   4       14.57       15.66      6.22 o
   8  -2   4      457.72      450.85     37.34 o
   9  -2   4     1323.13     1373.85     49.68 o
  10  -2   4        0.11       -5.88      7.48 o
  11  -2   4       25.25       20.58     15.97 o
 -11  -1   4       11.34        5.10      8.49 o
 -10  -1   4       40.44       30.40     11.00 o
  -9  -1   4       12.97        1.70      5.57 o
  -8  -1   4      220.87      217.59     13.45 o
  -7  -1   4      179.00      168.21     26.26 o
  -6  -1   4       12.16       24.84     11.36 o
  -5  -1   4       45.73       60.33     14.90 o
  -4  -1   4      506.42      437.52      7.32 o
  -3  -1   4     1055.46      971.65     13.35 o
  -2  -1   4     1642.04     1591.15     20.58 o
  -1  -1   4      326.03      368.22      5.49 o
   0  -1   4      844.98      918.12     13.12 o
   1  -1   4     2863.82     3130.52     41.01 o
   2  -1   4     1997.93     2002.99     23.66 o
   3  -1   4     1662.69     1643.23     24.52 o
   4  -1   4     1085.95     1030.65     15.56 o
   5  -1   4     1914.13     2042.40     32.64 o
   6  -1   4        2.02        0.22      2.84 o
   7  -1   4      628.24      615.93     19.89 o
   8  -1   4      820.18      857.90     25.12 o
   9  -1   4       35.23       20.97     10.29 o
  10  -1   4        0.91        2.11      8.27 o
  11  -1   4      259.05      250.47     24.96 o
 -11   0   4       78.44       75.23     14.90 o
 -10   0   4       78.64       53.95     10.02 o
  -9   0   4      122.59      130.67     11.77 o
  -8   0   4      249.32      224.28     31.23 o
  -7   0   4        4.44        4.02      3.81 o
  -6   0   4        1.31        2.13      7.81 o
  -5   0   4      551.24      425.85     30.52 o
  -4   0   4     4664.07     4472.15    141.24 o
  -2   0   4     1287.52     1313.04     24.31 o
  -1   0   4      653.62      738.18      8.88 o
   0   0   4     2251.10     2357.58     24.75 o
   1   0   4       29.99       44.10      5.40 o
   2   0   4      114.59      103.33      6.67 o
   3   0   4        3.21        2.71      1.76 o
   4   0   4      807.50      806.53     15.80 o
   5   0   4     1170.20     1210.67     21.91 o
   6   0   4       63.14       61.11      6.48 o
   7   0   4     1112.68     1139.75     28.97 o
   8   0   4       33.18       28.99      6.65 o
   9   0   4      237.93      247.23     28.83 o
  10   0   4       20.91        1.77      7.98 o
  11   0   4      198.44      236.58     24.66 o
 -11   1   4       13.96       10.74      7.30 o
 -10   1   4      254.10      269.37     17.50 o
  -9   1   4      160.40      165.92      8.72 o
  -8   1   4       62.15       59.85      8.67 o
  -7   1   4       35.48       29.10     11.36 o
  -6   1   4      138.30      103.62     17.74 o
  -3   1   4      934.59      962.54     16.47 o
  -2   1   4      924.77     1093.82     13.89 o
  -1   1   4    31638.39    30369.83    295.18 o
   0   1   4      207.61      221.86      7.62 o
   1   1   4     8146.88     8232.35     90.85 o
   2   1   4      921.72      969.65     19.40 o
   3   1   4      120.64      135.85      7.19 o
   4   1   4     3985.35     3855.75     59.87 o
   5   1   4        5.61        7.35      4.16 o
   6   1   4       43.58       35.93      5.63 o
   7   1   4      118.01      120.09      8.93 o
   8   1   4      518.26      544.30     23.59 o
   9   1   4        7.50        8.68      6.51 o
  10   1   4       73.54       74.80     14.53 o
 -12   2   4        0.36        1.20      7.61 o
 -11   2   4      147.51      170.63     21.98 o
 -10   2   4       35.39       27.05      5.26 o
  -9   2   4      409.41      381.93     14.55 o
  -8   2   4      197.78      179.15      8.60 o
  -7   2   4      218.43      211.77     15.10 o
  -6   2   4      766.56      811.96     35.49 o
  -5   2   4        2.64       -0.55      1.59 o
  -4   2   4       12.95        3.55      2.06 o
  -3   2   4     1892.59     1903.77     22.59 o
  -2   2   4    14684.43    14432.85    120.05 o
  -1   2   4     1854.57     1914.76     21.53 o
   0   2   4      531.66      551.21     10.92 o
   1   2   4      237.08      209.29      7.81 o
   2   2   4     1171.37     1086.30     22.06 o
   3   2   4     1687.35     1569.00     33.46 o
   4   2   4     1378.26     1468.55     29.38 o
   5   2   4      166.69      152.29      9.78 o
   6   2   4       56.83       55.04      6.62 o
   7   2   4      691.28      706.39     18.73 o
   8   2   4        0.80       -3.83      5.40 o
   9   2   4       27.39       18.17      9.38 o
  10   2   4       26.15       22.20     12.42 o
 -12   3   4      234.94      230.52     20.63 o
 -11   3   4        4.19        5.70      4.91 o
 -10   3   4      675.41      674.83     19.10 o
  -9   3   4      285.38      274.85     11.32 o
  -8   3   4      188.82      185.54      5.82 o
  -7   3   4      140.88      143.01      5.24 o
  -6   3   4        9.59        7.89      1.94 o
  -5   3   4      131.16      174.50      5.29 o
  -4   3   4       26.21       34.57      3.67 o
  -3   3   4     1737.14     1591.57     17.24 o
  -2   3   4     1484.50     1428.55     16.98 o
  -1   3   4     1203.24     1147.50     15.79 o
   0   3   4       16.84       18.89      3.42 o
   1   3   4     1689.81     1571.37     25.12 o
   2   3   4     1540.15     1478.16     27.05 o
   3   3   4     1317.54     1331.93     32.62 o
   4   3   4        0.88        8.62      6.88 o
   5   3   4       65.38       63.77      7.11 o
   6   3   4      458.50      490.83     16.88 o
   7   3   4      110.22       96.24      8.61 o
   8   3   4       21.33       20.94      9.54 o
   9   3   4       18.05       26.26     10.78 o
  10   3   4      204.50      236.97     31.58 o
 -12   4   4      165.48      168.30     14.71 o
 -11   4   4      756.28      732.14     22.64 o
 -10   4   4      947.96      990.54     30.94 o
  -9   4   4       53.51       42.59      4.34 o
  -8   4   4      908.38      994.04     15.98 o
  -7   4   4       35.12       29.78      4.80 o
  -6   4   4       56.76       30.52      4.30 o
  -5   4   4      440.35      418.65      9.92 o
  -4   4   4      923.96     1075.31     19.10 o
  -3   4   4        9.49       16.26      2.34 o
  -2   4   4     4127.26     4042.30     40.29 o
  -1   4   4      801.05      842.15     13.54 o
   0   4   4      105.43      117.64      7.44 o
   1   4   4     1156.34     1025.71     17.78 o
   2   4   4     1071.31     1240.63     25.31 o
   3   4   4      731.26      739.44     30.36 o
   4   4   4       18.71       23.14     10.77 o
   5   4   4      236.55      231.56     12.23 o
   6   4   4     1088.03     1168.70     27.85 o
   7   4   4       14.76       -0.43     16.32 o
   8   4   4      201.68      178.66     20.56 o
   9   4   4      115.38       83.05     16.56 o
 -12   5   4      387.16      389.53     27.80 o
 -11   5   4     1049.51     1022.06     26.67 o
 -10   5   4       26.21       18.02      4.64 o
  -9   5   4      188.50      203.00      9.43 o
  -8   5   4      174.31      206.49      9.17 o
  -7   5   4     4141.89     4060.93     49.88 o
  -6   5   4     2460.15     2465.66     33.83 o
  -5   5   4      406.41      400.60     14.87 o
  -4   5   4        0.52       -1.55      3.09 o
  -3   5   4        7.25       56.90      4.17 o
  -2   5   4       13.98       -1.34      2.86 o
  -1   5   4       16.26       19.82      3.11 o
   0   5   4      198.38      138.96      8.74 o
   1   5   4      915.47      906.98     18.53 o
   2   5   4      339.73      336.50     15.02 o
   3   5   4        8.63       -4.52      4.52 o
   4   5   4      538.28      548.35     27.35 o
   5   5   4      760.65      747.98     22.03 o
   6   5   4        1.44       -0.26      4.77 o
   7   5   4       28.18       16.04      9.51 o
   8   5   4       21.65        4.41     22.36 o
   9   5   4       28.36       47.62     14.30 o
 -12   6   4      180.89      182.43     15.89 o
 -11   6   4        2.15       -1.93      4.98 o
 -10   6   4      717.62      699.29     19.00 o
  -9   6   4        8.21        6.28      4.76 o
  -8   6   4     3019.42     3049.24     42.13 o
  -7   6   4       28.28       20.54      4.63 o
  -6   6   4      108.58      131.32      8.04 o
  -5   6   4      113.03      134.50      8.80 o
  -4   6   4     1754.04     1744.63     30.49 o
  -3   6   4     4145.42     4144.44     48.31 o
  -2   6   4       87.04       86.53      5.94 o
  -1   6   4      293.85      404.75     11.18 o
   0   6   4       87.17       74.79      6.43 o
   1   6   4       82.09       87.10      7.63 o
   2   6   4      277.38      272.76     14.63 o
   3   6   4      269.97      239.75     17.21 o
   4   6   4      618.82      647.33     22.84 o
   5   6   4      101.30      104.53     10.45 o
   6   6   4      248.81      230.02     13.90 o
   7   6   4       32.41       39.04     11.54 o
   8   6   4       30.57       65.71     15.76 o
 -12   7   4      414.66      412.09     24.32 o
 -11   7   4        2.58        1.50      5.62 o
 -10   7   4      373.06      334.06     15.61 o
  -9   7   4     1851.96     1879.95     35.13 o
  -8   7   4     1305.87     1292.22     31.57 o
  -7   7   4     2084.42     2002.82     32.80 o
  -6   7   4      301.52      298.73     12.83 o
  -5   7   4      884.77      916.45     21.89 o
  -4   7   4     4191.68     4291.76     83.90 o
  -3   7   4        2.87        5.01      4.06 o
  -2   7   4      925.62      927.80     17.99 o
  -1   7   4       76.72      109.45      8.47 o
   0   7   4      473.12      435.28     15.81 o
   1   7   4      203.82      165.58     10.96 o
   2   7   4       21.70       16.95      6.66 o
   3   7   4       61.93       46.55      9.26 o
   4   7   4       30.45       42.22      9.16 o
   5   7   4      594.46      614.09     21.50 o
   6   7   4       51.46       36.62     10.34 o
   7   7   4       72.76       81.40     26.26 o
   8   7   4       22.82       19.98     13.47 o
 -11   8   4      189.94      170.30     14.03 o
 -10   8   4      131.88      134.12     12.49 o
  -9   8   4       65.68       52.40      7.67 o
  -8   8   4     1468.06     1436.90     32.85 o
  -7   8   4     1244.04     1223.57     25.37 o
  -6   8   4     1052.01     1034.00     23.02 o
  -5   8   4     3249.74     2986.99     48.49 o
  -4   8   4      181.48      183.80     12.08 o
  -3   8   4     1016.15     1141.53     23.96 o
  -2   8   4        3.31        1.34      3.96 o
  -1   8   4     2948.93     2924.17     45.99 o
   0   8   4      545.10      509.73     17.89 o
   1   8   4      636.55      679.32     20.71 o
   2   8   4       14.07       16.35      7.04 o
   3   8   4        7.90        9.01      6.34 o
   4   8   4       99.99      114.50     15.30 o
   5   8   4        5.94        0.34      5.34 o
   6   8   4       60.99       65.10     15.80 o
   7   8   4        0.06       -3.55     15.61 o
 -11   9   4       29.14       33.09      9.00 o
 -10   9   4      168.26      156.33     14.41 o
  -9   9   4      298.15      291.82     16.66 o
  -8   9   4       42.52       37.63      7.17 o
  -7   9   4      181.91      193.98     12.06 o
  -6   9   4     2509.07     2420.21     40.52 o
  -5   9   4       18.40       12.41      6.08 o
  -4   9   4     1440.84     1437.93     35.49 o
  -3   9   4      275.40      274.12     15.20 o
  -2   9   4     1071.24     1082.97     24.95 o
  -1   9   4       35.77       34.46      6.31 o
   0   9   4     1250.14     1312.55     30.60 o
   1   9   4       22.05       10.07      6.29 o
   2   9   4      217.31      219.00     20.33 o
   3   9   4      131.02      164.80     18.56 o
   4   9   4      287.74      304.49     30.84 o
   5   9   4        1.21       -0.71     14.20 o
   6   9   4       24.63        9.94     15.61 o
 -11  10   4       39.30       29.93      9.32 o
 -10  10   4      105.73      103.94     16.85 o
  -9  10   4       25.14       22.92      7.03 o
  -8  10   4        0.33       -0.17      5.20 o
  -7  10   4      255.37      235.87     15.48 o
  -6  10   4        0.29       -3.84      5.30 o
  -5  10   4     2198.05     2258.63     91.44 o
  -4  10   4       41.37       34.32      8.49 o
  -3  10   4     2555.57     2640.43     48.21 o
  -2  10   4      161.12      165.19     12.88 o
  -1  10   4        0.29        1.30      4.85 o
   0  10   4      274.10      256.41     19.18 o
   1  10   4      881.11      775.36     42.15 o
   2  10   4      230.02      219.31     37.62 o
   3  10   4        8.38       18.45     16.32 o
   4  10   4       11.85       -0.71     14.20 o
   5  10   4       10.72        6.39     17.03 o
 -10  11   4      385.96      443.89     40.77 o
  -9  11   4        1.99        3.97      7.55 o
  -8  11   4        2.27       -0.18      5.86 o
  -7  11   4        5.51        8.68      6.26 o
  -6  11   4       10.10       -0.07      5.43 o
  -5  11   4       24.02       15.46      7.35 o
  -4  11   4      234.17      264.63     19.21 o
  -3  11   4      742.11      668.42     71.97 o
  -2  11   4      888.65      837.68     44.79 o
  -1  11   4      565.88      517.01     43.29 o
   0  11   4      463.05      475.12     40.00 o
   1  11   4      499.95      478.96     65.65 o
   2  11   4        6.09       -9.94      9.94 o
   3  11   4      110.77       63.17     24.84 o
   4  11   4        2.71        6.39     17.03 o
  -9  12   4      210.45      183.93     24.97 o
  -8  12   4        1.31        1.46      8.88 o
  -7  12   4      119.38      113.43     16.41 o
  -6  12   4       65.84       42.61     11.16 o
  -5  12   4       50.24       28.96     14.17 o
  -4  12   4      276.26      315.62     30.82 o
  -3  12   4      239.32      210.39     25.60 o
  -2  12   4      398.78      404.21     34.30 o
  -1  12   4        4.20        7.07     12.23 o
   0  12   4      769.19      767.00     57.14 o
   1  12   4       31.26       34.97     14.75 o
   2  12   4      140.51      105.04     31.94 o
   3  12   4        0.16        0.00     14.90 o
  -8  13   4      368.42      320.47     37.29 o
  -7  13   4      121.60      121.57     18.40 o
  -6  13   4        7.04        3.01      9.12 o
  -5  13   4       85.47       53.81     13.64 o
  -4  13   4        4.22        4.94     11.84 o
  -3  13   4      214.32      202.09     29.91 o
  -2  13   4      376.13      376.23     38.83 o
  -1  13   4      205.67      218.41     34.07 o
   0  13   4       36.52       17.79     13.95 o
   1  13   4      368.56      349.93     37.83 o
  -7  14   4        1.03       -1.15      9.93 o
  -6  14   4      104.68       80.26     16.83 o
  -5  14   4      140.60      137.84     32.59 o
  -4  14   4      276.58      266.19     35.86 o
  -3  14   4      377.50      379.28     42.15 o
  -2  14   4       14.38        7.10     20.23 o
  -1  14   4       43.88       38.35     17.54 o
   0 -14   5       25.46       30.69     15.76 o
   1 -14   5       33.47       38.32     12.76 o
   2 -14   5       13.71       -6.55      9.50 o
   3 -14   5      156.50      203.93     32.01 o
   4 -14   5      126.15      124.46     20.67 o
   5 -14   5       65.55       42.77     14.34 o
   6 -14   5       34.48       53.80     16.04 o
  -2 -13   5       17.17       17.30     14.24 o
  -1 -13   5      262.38      256.71     33.02 o
   0 -13   5        9.35        8.36      9.74 o
   1 -13   5        0.81        4.83      8.78 o
   2 -13   5       26.00       33.44     12.01 o
   3 -13   5      247.72      239.72     20.55 o
   4 -13   5        0.43        0.97     16.33 o
   5 -13   5       15.23       16.58     10.90 o
   6 -13   5       91.25       57.13     15.64 o
   7 -13   5      210.93      207.81     24.03 o
   8 -13   5       27.42        9.71     10.75 o
  -3 -12   5       11.71       -2.65     10.90 o
  -2 -12   5        4.38        1.49     10.71 o
  -1 -12   5        4.07        7.13     10.78 o
   0 -12   5      624.02      646.25     34.48 o
   1 -12   5        7.86       29.49     14.65 o
   2 -12   5        2.25        5.47      6.92 o
   3 -12   5       21.33       19.79      8.63 o
   4 -12   5      268.56      306.72     20.33 o
   5 -12   5       94.86       99.73     18.24 o
   6 -12   5      243.43      303.41     29.71 o
   7 -12   5        4.48        5.24      9.05 o
   8 -12   5       23.33       25.99     11.37 o
   9 -12   5        0.53        1.45      9.76 o
  -4 -11   5       21.05       23.90     12.10 o
  -3 -11   5       17.67       24.70     10.22 o
  -2 -11   5      629.12      627.07     44.58 o
  -1 -11   5       82.69       97.65     14.44 o
   0 -11   5        1.47        2.81      5.88 o
   1 -11   5      304.22      312.79     18.52 o
   2 -11   5        1.11       -2.10      5.47 o
   3 -11   5       26.58       15.82      6.86 o
   4 -11   5       53.57       79.92     10.84 o
   5 -11   5       82.23      124.26     16.40 o
   6 -11   5       14.61       12.78      9.02 o
   7 -11   5      258.64      284.23     36.06 o
   8 -11   5       46.02       59.92     16.27 o
   9 -11   5       94.76       98.76     16.52 o
  10 -11   5       87.23      100.99     17.17 o
  -6 -10   5        4.19       12.82     10.74 o
  -5 -10   5        3.30       -0.56      8.52 o
  -4 -10   5      143.10      113.41     13.73 o
  -3 -10   5      139.19      139.81     14.42 o
  -2 -10   5       53.39       58.81      9.91 o
  -1 -10   5      151.93      144.10     13.56 o
   0 -10   5      245.07      236.84     14.92 o
   1 -10   5      835.47      868.08     28.07 o
   2 -10   5      152.99      162.12      9.67 o
   3 -10   5       14.39       22.03      4.95 o
   4 -10   5      315.63      244.96     14.54 o
   5 -10   5       19.76       15.07      4.98 o
   6 -10   5      310.07      359.66     19.65 o
   7 -10   5        0.18        1.10      6.15 o
   8 -10   5      131.45      161.36     16.73 o
   9 -10   5       19.53       29.09     10.77 o
  10 -10   5        4.93       -8.04     10.04 o
  -6  -9   5      197.20      233.74     21.26 o
  -5  -9   5        1.00        1.64      6.15 o
  -4  -9   5      170.45      185.01     14.69 o
  -3  -9   5      171.27      176.66     15.11 o
  -2  -9   5      237.44      221.57     13.44 o
  -1  -9   5      278.70      286.00     12.48 o
   0  -9   5      367.40      356.46     14.17 o
   1  -9   5     1181.18     1240.47     21.92 o
   2  -9   5      184.48      168.86      9.66 o
   3  -9   5      667.10      681.60     17.54 o
   4  -9   5      355.94      377.24     17.94 o
   5  -9   5      312.67      267.24     14.55 o
   6  -9   5       83.07       68.95     13.63 o
   7  -9   5        0.72       -5.00      5.00 o
   8  -9   5      153.42      189.74     15.15 o
   9  -9   5      422.67      451.55     23.19 o
  10  -9   5      165.54      177.38     16.96 o
  11  -9   5       15.18       22.09     13.21 o
  -7  -8   5       78.08       73.50     12.79 o
  -6  -8   5        0.58       -5.67      5.67 o
  -5  -8   5      129.05      120.32     11.57 o
  -4  -8   5      352.53      347.81     26.41 o
  -3  -8   5       41.88       50.60      6.78 o
  -2  -8   5       27.40       23.79      5.90 o
  -1  -8   5      149.72      141.80      8.30 o
   0  -8   5      477.69      459.31     13.95 o
   1  -8   5      341.15      343.47     11.40 o
   2  -8   5      647.89      671.73     15.08 o
   3  -8   5       40.83       35.75      5.07 o
   4  -8   5     3025.50     3022.74     38.74 o
   5  -8   5      515.34      538.25     16.89 o
   6  -8   5      237.66      248.04     15.11 o
   7  -8   5     1207.86     1175.72     44.65 o
   8  -8   5        0.37        2.04      5.65 o
   9  -8   5        7.72        2.34      7.64 o
  10  -8   5      108.03      105.33     15.29 o
  11  -8   5      151.07      152.15     21.22 o
  -8  -7   5       19.97       17.35      8.40 o
  -7  -7   5       53.80       50.33      9.94 o
  -6  -7   5       49.97       42.96      7.69 o
  -5  -7   5      393.17      390.97     18.01 o
  -4  -7   5      222.20      235.24     12.95 o
  -3  -7   5      223.56      244.16     12.09 o
  -2  -7   5      144.34      144.72      8.90 o
  -1  -7   5     1186.81     1104.71     19.33 o
   0  -7   5       62.31       76.85      5.87 o
   1  -7   5      492.62      555.08     13.35 o
   2  -7   5      259.25      254.13      9.40 o
   3  -7   5     2570.27     2540.48     31.74 o
   4  -7   5     1819.89     1850.90     27.75 o
   5  -7   5      868.93      881.01     19.48 o
   6  -7   5      157.01      175.41     12.30 o
   7  -7   5       38.94       20.15      5.84 o
   8  -7   5       41.72       39.65      8.34 o
   9  -7   5      159.30      180.31     17.31 o
  10  -7   5        7.96        0.26      6.82 o
  11  -7   5      121.49      131.84     19.36 o
  -9  -6   5      221.34      232.83     21.11 o
  -8  -6   5        8.06        6.85      6.63 o
  -7  -6   5      395.46      385.94     22.84 o
  -6  -6   5      155.01      153.78     11.37 o
  -5  -6   5        1.58        0.72      4.44 o
  -4  -6   5      177.81      194.17     10.10 o
  -3  -6   5       21.39       18.13      4.08 o
  -2  -6   5     2423.89     2516.48     34.84 o
  -1  -6   5      505.72      553.08     10.95 o
   0  -6   5      232.97      148.30      5.90 o
   1  -6   5        4.19        1.71      2.09 o
   2  -6   5      543.16      527.71     11.10 o
   3  -6   5      103.07       75.94      5.30 o
   4  -6   5       41.91       50.92      4.86 o
   5  -6   5     2458.47     2483.27     37.86 o
   6  -6   5     1499.81     1494.67     31.57 o
   7  -6   5     1384.65     1427.03     34.49 o
   8  -6   5       17.71        7.11      5.60 o
   9  -6   5     1524.49     1480.80     42.08 o
  10  -6   5      429.13      390.55     29.28 o
  11  -6   5       14.90       20.69     17.21 o
  -9  -5   5       35.20       11.88      8.32 o
  -8  -5   5      173.62      168.97     24.29 o
  -7  -5   5        7.26        4.08      5.26 o
  -6  -5   5      102.22       92.61      7.64 o
  -5  -5   5     1065.28     1040.93     20.34 o
  -4  -5   5       10.35       10.49      2.79 o
  -3  -5   5       18.58       17.89      3.17 o
  -2  -5   5      160.66      151.40      6.70 o
  -1  -5   5     3274.93     3030.30     29.92 o
   0  -5   5      744.11      789.33     11.91 o
   1  -5   5      135.50      153.00      6.80 o
   2  -5   5      630.82      640.13     13.36 o
   3  -5   5      490.95      444.46     10.88 o
   4  -5   5        1.06        1.14      2.38 o
   5  -5   5       26.20       25.54      5.50 o
   6  -5   5     1689.95     1662.78     35.74 o
   7  -5   5      603.85      607.73     21.08 o
   8  -5   5     1618.99     1629.63     40.78 o
   9  -5   5       11.91        4.26     12.78 o
  10  -5   5       52.06       58.44     13.23 o
  11  -5   5      276.64      346.07     28.08 o
 -10  -4   5       18.81       14.27     10.58 o
  -9  -4   5        6.56        0.52     12.78 o
  -8  -4   5      235.19      239.18     14.20 o
  -7  -4   5     2613.82     2629.99     43.21 o
  -6  -4   5      598.99      631.44     15.40 o
  -5  -4   5      221.66      223.05      9.07 o
  -4  -4   5      367.55      315.16      7.53 o
  -3  -4   5        0.52       -1.48      1.87 o
  -2  -4   5     2293.45     2072.84     25.17 o
  -1  -4   5      759.26      810.58     12.38 o
   0  -4   5      381.12      313.45      6.70 o
   1  -4   5     1000.98     1049.57     13.69 o
   2  -4   5     2223.92     2089.22     29.36 o
   3  -4   5      786.80      772.04     13.67 o
   4  -4   5       35.12       32.89      3.91 o
   5  -4   5      674.79      606.96     17.34 o
   6  -4   5      648.10      702.54     22.85 o
   7  -4   5      435.23      471.32     24.07 o
   8  -4   5      170.60      178.80     16.57 o
   9  -4   5      351.16      384.38     30.86 o
  10  -4   5      513.78      558.09     36.46 o
  11  -4   5      125.47      160.32     22.30 o
 -10  -3   5        2.15        1.52      7.15 o
  -9  -3   5        8.35        3.22     14.55 o
  -8  -3   5      167.37      160.09      9.28 o
  -7  -3   5      674.42      687.28     14.09 o
  -6  -3   5      185.52      182.37      7.71 o
  -5  -3   5        7.32        6.87      2.67 o
  -4  -3   5      488.90      581.08     11.72 o
  -3  -3   5     8363.23     8028.22     72.61 o
  -2  -3   5      639.34      624.68      9.23 o
  -1  -3   5      706.97      739.42      9.89 o
   0  -3   5      139.81      158.84      4.75 o
   1  -3   5     1485.39     1362.99     16.98 o
   2  -3   5     2075.80     2128.72     27.36 o
   3  -3   5      497.30      634.34     12.54 o
   4  -3   5     1501.91     1471.47     21.85 o
   5  -3   5        1.29        7.09      2.19 o
   6  -3   5      145.21      121.69     10.70 o
   7  -3   5      282.99      290.01     29.84 o
   8  -3   5       23.40       31.01     13.94 o
   9  -3   5     1121.61     1212.59     48.15 o
  10  -3   5      606.37      579.13     34.13 o
  11  -3   5        0.83       11.02     10.40 o
 -10  -2   5        2.13        0.24      6.35 o
  -9  -2   5      106.93       94.65     15.12 o
  -8  -2   5      255.77      258.32     20.08 o
  -7  -2   5       23.98       29.60      5.35 o
  -6  -2   5      375.61      389.26     14.65 o
  -5  -2   5     1759.87     1804.09     27.33 o
  -4  -2   5     1726.60     1762.58     23.72 o
  -3  -2   5      103.32      135.65      4.73 o
  -2  -2   5      119.54      138.67      4.20 o
  -1  -2   5     1783.28     1801.85     18.95 o
   0  -2   5      169.73      186.51      5.95 o
   1  -2   5     1568.54     1415.70     20.24 o
   2  -2   5      196.40      157.30      6.87 o
   3  -2   5       40.61       52.33      4.33 o
   4  -2   5     1016.99      958.10     16.16 o
   5  -2   5     4839.58     5034.24     63.30 o
   6  -2   5      379.01      330.76     15.61 o
   7  -2   5        0.42        2.40      4.08 o
   8  -2   5        0.69        5.46      6.06 o
   9  -2   5        0.14       -6.52      6.52 o
  10  -2   5      125.41       92.60     17.04 o
  11  -2   5       26.78       17.41     11.01 o
 -11  -1   5      213.33      203.88     28.04 o
 -10  -1   5       21.76       25.48      7.19 o
  -9  -1   5       71.12       81.95      9.46 o
  -8  -1   5        1.65        4.26     10.65 o
  -7  -1   5      989.03     1019.08     37.00 o
  -6  -1   5      213.62      241.47     17.18 o
  -5  -1   5      472.09      499.61     13.74 o
  -4  -1   5      235.71      199.16      8.01 o
  -3  -1   5     2602.91     2406.13     31.14 o
  -2  -1   5      193.34      194.42      4.23 o
  -1  -1   5    10278.11    10016.41     79.18 o
   0  -1   5    24769.32    24385.62    206.83 o
   1  -1   5        2.40        1.96      2.76 o
   2  -1   5      867.71      968.35     20.38 o
   3  -1   5       39.94       26.80      3.63 o
   4  -1   5      584.89      544.39     12.58 o
   5  -1   5      806.79      740.31     16.45 o
   6  -1   5      658.81      676.74     17.77 o
   7  -1   5      175.49      172.87     12.45 o
   8  -1   5       93.31      104.85     10.66 o
   9  -1   5      355.88      373.70     29.60 o
  10  -1   5       65.98       52.35     17.39 o
  11  -1   5       40.10       25.79     12.43 o
 -11   0   5       10.37        0.24      6.04 o
 -10   0   5        0.56        7.57      5.71 o
  -9   0   5       24.84       39.75     16.32 o
  -8   0   5      942.81      891.45     56.07 o
  -7   0   5      213.02      272.54     33.36 o
  -6   0   5      292.73      264.03     30.52 o
  -5   0   5     1306.85     1429.44     64.59 o
  -3   0   5       39.60       68.61      3.35 o
  -2   0   5      778.54      703.49      9.91 o
  -1   0   5       18.80       34.21      2.69 o
   0   0   5     2381.57     2364.74     26.22 o
   1   0   5     4688.40     4610.16     74.99 o
   2   0   5      862.96      880.46     19.27 o
   3   0   5      915.89      910.11     17.19 o
   4   0   5     1148.76     1033.24     19.44 o
   5   0   5        0.63        1.25      2.83 o
   6   0   5       93.92      107.06      8.37 o
   7   0   5      811.74      859.84     23.45 o
   8   0   5      587.71      604.24     24.83 o
   9   0   5        3.27        9.45      7.07 o
  10   0   5       18.45        8.09      9.38 o
  11   0   5       44.56       22.39     16.68 o
 -11   1   5       31.96       31.98      6.88 o
 -10   1   5       38.15       31.45      6.92 o
  -9   1   5     1042.94     1066.76     63.17 o
  -8   1   5      284.09      256.93     32.65 o
  -7   1   5        0.62       -6.39      6.39 o
  -6   1   5      929.18     1056.11     54.65 o
  -4   1   5     3677.56     3522.83     76.90 o
  -3   1   5      161.45      175.32      9.38 o
  -2   1   5      516.84      532.14      9.23 o
  -1   1   5       94.53       95.23      4.51 o
   0   1   5     2425.01     2331.08     35.04 o
   1   1   5      224.71      258.12      7.70 o
   2   1   5     1353.60     1260.27     22.38 o
   3   1   5     1623.01     1450.97     27.89 o
   4   1   5      559.52      611.54     17.57 o
   5   1   5        0.85        0.19      3.25 o
   6   1   5        9.57        7.71      3.86 o
   7   1   5      706.80      755.14     20.19 o
   8   1   5        9.88        5.03      6.54 o
   9   1   5       39.47       26.42      9.13 o
  10   1   5       31.13       33.80     11.92 o
 -12   2   5        6.61       -6.43      6.43 o
 -11   2   5       56.13       37.26      7.73 o
 -10   2   5       81.07       87.66      7.03 o
  -9   2   5      421.54      376.08     24.84 o
  -8   2   5       22.73       22.21      7.67 o
  -7   2   5       80.96       98.21     11.55 o
  -6   2   5      812.78      809.12     35.49 o
  -5   2   5     4232.55     4150.55     53.07 o
  -4   2   5       18.35       11.30      3.76 o
  -3   2   5        2.14        1.47      1.64 o
  -2   2   5     1925.42     1844.15     20.39 o
  -1   2   5     2672.93     2383.20     29.37 o
   0   2   5     4097.47     4111.90     51.12 o
   1   2   5      959.02      920.56     20.44 o
   2   2   5     1551.36     1482.69     23.84 o
   3   2   5       64.93       69.34      5.53 o
   4   2   5      295.75      283.43     14.55 o
   5   2   5       82.48       70.90      7.56 o
   6   2   5     1666.85     1700.14     35.66 o
   7   2   5      704.41      738.07     20.19 o
   8   2   5       19.59        8.75      7.28 o
   9   2   5       19.45        3.55      8.52 o
  10   2   5       38.58       44.93     13.79 o
 -12   3   5        0.02        6.78      7.67 o
 -11   3   5      167.76      183.53     18.95 o
 -10   3   5       51.01       63.61      9.71 o
  -9   3   5       84.20       83.79      6.51 o
  -8   3   5        0.52       -2.43      2.43 o
  -7   3   5     1078.48     1083.74     14.80 o
  -6   3   5     1528.68     1384.18     18.31 o
  -5   3   5      136.57      125.37      6.44 o
  -4   3   5     4752.92     4837.11     57.72 o
  -3   3   5       91.03      104.86      4.76 o
  -2   3   5     4351.36     4099.55     39.69 o
  -1   3   5        1.06        2.84      1.89 o
   0   3   5        5.32        0.80      1.95 o
   1   3   5     4712.17     4967.48     62.36 o
   2   3   5      167.21      213.31     10.88 o
   3   3   5     1981.01     1950.76     42.26 o
   4   3   5       86.38      108.98      9.95 o
   5   3   5       78.40       79.35      8.11 o
   6   3   5       14.31       15.90      5.38 o
   7   3   5       25.10       15.17      5.29 o
   8   3   5      305.00      285.99     26.32 o
   9   3   5       98.48      105.06     26.26 o
  10   3   5      267.00      276.53     55.36 o
 -12   4   5      150.92      134.89     11.95 o
 -11   4   5        9.88        7.41      5.09 o
 -10   4   5       45.68       38.28      5.90 o
  -9   4   5       26.01       12.83      4.02 o
  -8   4   5       66.61       68.33      4.60 o
  -7   4   5     1155.15     1190.32     20.39 o
  -6   4   5      185.81      226.74      7.34 o
  -5   4   5     1156.05     1152.42     26.61 o
  -4   4   5      367.65      377.80     10.07 o
  -3   4   5     3165.00     3121.26     36.43 o
  -2   4   5     6304.66     6288.56     59.20 o
  -1   4   5        7.44       21.85      3.16 o
   0   4   5     3025.80     3017.31     37.35 o
   1   4   5     1056.06      998.41     21.53 o
   2   4   5     3739.01     3932.28     91.69 o
   3   4   5      320.28      322.86     27.68 o
   4   4   5       20.16       21.33      5.41 o
   5   4   5      208.27      230.40     14.73 o
   6   4   5      180.99      191.01     14.34 o
   7   4   5      199.33      184.78     17.46 o
   8   4   5       65.30       62.63     14.14 o
   9   4   5       99.51       86.22     17.31 o
 -12   5   5      105.61       88.88     11.17 o
 -11   5   5      172.34      158.03     11.96 o
 -10   5   5      220.94      240.55     11.43 o
  -9   5   5      169.11      166.57      7.57 o
  -8   5   5       96.21       91.98      6.21 o
  -7   5   5      482.52      447.53     11.77 o
  -6   5   5     1207.38     1152.99     20.05 o
  -5   5   5      345.54      321.01     11.01 o
  -4   5   5     3444.32     3568.95     52.58 o
  -3   5   5      618.41      534.98     12.16 o
  -2   5   5       99.74      111.19      5.97 o
  -1   5   5       69.95       84.94      5.61 o
   0   5   5     1741.26     1703.92     45.95 o
   1   5   5     1922.26     1945.55     49.09 o
   2   5   5     2311.58     2385.06     42.79 o
   3   5   5      321.78      346.07     23.49 o
   4   5   5       16.88        5.87      4.91 o
   5   5   5      493.73      530.03     19.20 o
   6   5   5       53.81       65.23      9.08 o
   7   5   5       46.35       50.91     13.74 o
   8   5   5      234.48      276.28     27.60 o
   9   5   5       34.91       17.83     16.32 o
 -12   6   5       70.58       65.15     10.48 o
 -11   6   5      284.43      283.37     18.33 o
 -10   6   5       33.52       31.29      5.91 o
  -9   6   5      682.63      699.12     18.04 o
  -8   6   5      580.33      546.75     21.37 o
  -7   6   5      155.98      174.24      9.17 o
  -6   6   5       62.24       60.92      5.94 o
  -5   6   5      927.22      900.95     24.91 o
  -4   6   5     1239.87     1109.69     23.10 o
  -3   6   5      594.95      639.02     15.31 o
  -2   6   5       93.94      112.88      6.82 o
  -1   6   5       26.92       22.23      3.89 o
   0   6   5     4917.58     4794.54     67.29 o
   1   6   5       11.86        1.03      5.87 o
   2   6   5      843.52      866.06     24.01 o
   3   6   5       17.42       19.02      6.78 o
   4   6   5      813.03      908.49     45.18 o
   5   6   5      338.45      353.69     18.02 o
   6   6   5        0.77       -1.46      5.08 o
   7   6   5       29.79       21.79     11.51 o
   8   6   5       22.12       26.97     18.10 o
 -11   7   5       22.64       13.49      6.38 o
 -10   7   5       40.18       38.98      7.57 o
  -9   7   5        2.06       -2.19      4.36 o
  -8   7   5      275.31      278.65     12.63 o
  -7   7   5      921.05      902.00     20.18 o
  -6   7   5        4.55        5.89      3.72 o
  -5   7   5      534.97      551.59     20.12 o
  -4   7   5      641.01      635.01     18.35 o
  -3   7   5       33.01       24.21      5.78 o
  -2   7   5        1.81        0.06      3.12 o
  -1   7   5      254.51      193.48     10.74 o
   0   7   5        1.77        3.04      4.34 o
   1   7   5       27.88       30.54      5.90 o
   2   7   5      246.98      222.94     16.97 o
   3   7   5      949.45      978.00     34.98 o
   4   7   5      697.49      726.41     29.08 o
   5   7   5        5.09        8.40      5.64 o
   6   7   5        5.99       15.75      9.13 o
   7   7   5       11.18       21.54     12.29 o
 -11   8   5        0.76        0.54      5.94 o
 -10   8   5      121.14      104.14     11.04 o
  -9   8   5      282.51      280.77     15.34 o
  -8   8   5      374.62      399.82     17.25 o
  -7   8   5        9.82        8.02      4.80 o
  -6   8   5      237.28      209.07     11.74 o
  -5   8   5      345.93      316.97     15.73 o
  -4   8   5     1462.70     1433.55     45.60 o
  -3   8   5       41.56       34.82      5.82 o
  -2   8   5     1303.25     1242.32     25.73 o
  -1   8   5        0.24        1.37      3.83 o
   0   8   5      175.19      164.48     13.18 o
   1   8   5     1269.64     1277.25     36.24 o
   2   8   5      340.07      322.19     30.43 o
   3   8   5      686.48      721.44     31.27 o
   4   8   5        2.93        7.32      7.82 o
   5   8   5        5.87        0.52      7.15 o
   6   8   5       28.49        3.55     12.07 o
   7   8   5      179.47      271.13     43.29 o
 -11   9   5      242.53      224.86     17.07 o
 -10   9   5      348.07      329.02     19.87 o
  -9   9   5       12.24       16.02      6.37 o
  -8   9   5       26.90       28.00      6.82 o
  -7   9   5       17.29       15.16      5.86 o
  -6   9   5      241.30      235.26     18.94 o
  -5   9   5     2088.70     1931.43     44.20 o
  -4   9   5      210.21      197.89     15.34 o
  -3   9   5       96.16       94.05      9.73 o
  -2   9   5       89.26       91.62      9.19 o
  -1   9   5      141.77      143.71     11.72 o
   0   9   5      114.40      100.33     11.76 o
   1   9   5        3.52        3.78      6.01 o
   2   9   5      387.56      344.69     25.48 o
   3   9   5       37.97       18.73     11.01 o
   4   9   5      326.59      309.45     43.29 o
   5   9   5        6.90        7.10     14.20 o
   6   9   5       50.19       45.42     22.00 o
 -11  10   5      547.75      569.62     25.74 o
 -10  10   5       53.88       44.51      9.47 o
  -9  10   5       39.20       36.43      9.04 o
  -8  10   5        9.36        1.70      5.47 o
  -7  10   5       42.57       35.18      7.35 o
  -6  10   5      441.08      526.93     20.91 o
  -5  10   5        6.50       -0.35      5.92 o
  -4  10   5      156.92      145.51     13.89 o
  -3  10   5       13.08       12.76      5.82 o
  -2  10   5     1484.51     1452.92     44.96 o
  -1  10   5      478.03      461.52     25.14 o
   0  10   5      337.87      316.44     31.34 o
   1  10   5      230.96      181.03     24.07 o
   2  10   5       51.24       44.71     19.16 o
   3  10   5      329.92      305.19     45.42 o
   4  10   5        3.34      -11.36     14.20 o
   5  10   5       16.05       20.58     19.16 o
 -10  11   5       97.59       60.10     12.00 o
  -9  11   5       37.02       11.98      7.73 o
  -8  11   5        0.08       -4.61      5.79 o
  -7  11   5      179.99      196.94     16.18 o
  -6  11   5       16.39       13.84      8.46 o
  -5  11   5      258.85      237.19     18.32 o
  -4  11   5        0.64        4.26      8.09 o
  -3  11   5      382.03      392.01     56.32 o
  -2  11   5      124.97      142.16     20.75 o
  -1  11   5       68.96       75.57     18.99 o
   0  11   5        0.51        0.38     10.29 o
   1  11   5       18.95       26.97     13.05 o
   2  11   5      257.48      217.89     39.75 o
   3  11   5       86.56       61.75     25.55 o
   4  11   5      110.44       73.10     27.68 o
  -9  12   5        7.64       -7.18      9.87 o
  -8  12   5      370.47      364.39     37.19 o
  -7  12   5        1.94       -5.53      9.88 o
  -6  12   5        3.19       -1.91      7.88 o
  -5  12   5        2.78       -6.28     10.41 o
  -4  12   5       52.06       86.01     21.55 o
  -3  12   5       16.33       10.06     11.96 o
  -2  12   5       67.90       47.76     16.98 o
  -1  12   5       23.91        1.85     11.25 o
   0  12   5       38.29       17.03     13.29 o
   1  12   5      272.61      330.97     35.86 o
   2  12   5       50.11       29.10     22.00 o
  -8  13   5       11.74        5.97     13.11 o
  -7  13   5      373.06      327.72     27.82 o
  -6  13   5      166.65      168.27     20.89 o
  -5  13   5        6.29        6.82     13.23 o
  -4  13   5        8.85        5.69     11.57 o
  -3  13   5        0.89       -1.97     12.04 o
  -2  13   5        0.64       -7.82     11.01 o
  -1  13   5       35.25       29.56     15.80 o
   0  13   5       95.90       84.79     21.83 o
   1  13   5        5.00       -4.97     16.32 o
  -6  14   5       68.31       46.60     14.98 o
  -5  14   5      386.29      367.42     33.82 o
  -4  14   5        2.69       -3.60     12.96 o
  -3  14   5        0.64       -5.82     12.99 o
  -2  14   5        1.16       -8.53     12.61 o
   1 -14   6       26.66        5.19     15.26 o
   2 -14   6       44.48       34.82     13.19 o
   3 -14   6        8.88       -0.01     10.77 o
   4 -14   6       68.71       67.57     16.83 o
   5 -14   6        3.22        2.68     10.97 o
   6 -14   6       55.11       66.05     16.80 o
  -2 -13   6      226.09      231.03     69.56 o
  -1 -13   6      130.81      154.81     25.58 o
   0 -13   6       20.89       19.77     10.06 o
   1 -13   6       27.11        9.10      9.76 o
   2 -13   6       58.53       44.39     13.23 o
   3 -13   6       72.15       85.79     14.44 o
   4 -13   6       98.35      137.93     25.31 o
   5 -13   6       46.97       23.31     19.72 o
   6 -13   6        6.73       10.86     10.36 o
   7 -13   6       38.18       27.48     13.43 o
   8 -13   6       13.77       20.85     12.29 o
  -3 -12   6        1.75       -1.84     11.41 o
  -2 -12   6      222.79      263.17     31.51 o
  -1 -12   6       36.49       21.28     12.96 o
   0 -12   6       29.41       30.94     13.12 o
   1 -12   6      381.22      449.45     31.00 o
   2 -12   6       46.34       51.86     11.44 o
   3 -12   6       40.75       57.39     11.23 o
   4 -12   6        3.22        1.24      6.84 o
   5 -12   6       34.03       35.69     11.48 o
   6 -12   6        1.14       -3.34      8.00 o
   7 -12   6       71.61       52.79     12.66 o
   8 -12   6        1.22       -2.93      9.12 o
   9 -12   6       29.17       30.24     13.13 o
  -4 -11   6       99.47       96.30     19.59 o
  -3 -11   6        5.79       13.79      9.50 o
  -2 -11   6      300.67      316.39     26.02 o
  -1 -11   6      333.22      380.07     48.26 o
   0 -11   6      121.89      115.68     13.02 o
   1 -11   6      134.08      132.08     14.23 o
   2 -11   6       87.65       56.51      9.86 o
   3 -11   6      195.37      174.46     14.99 o
   4 -11   6        9.11        4.35      5.90 o
   5 -11   6      265.95      286.50     23.16 o
   6 -11   6      438.25      485.69     49.17 o
   7 -11   6        9.67        7.36      9.05 o
   8 -11   6        1.49       -7.16      7.16 o
   9 -11   6       18.02       11.26      9.64 o
  -5 -10   6        2.21       -0.51      8.11 o
  -4 -10   6        0.44        0.21      7.11 o
  -3 -10   6      223.46      210.85     17.25 o
  -2 -10   6        6.89        0.98      6.13 o
  -1 -10   6        3.28        1.24      4.93 o
   0 -10   6      223.95      207.79     12.68 o
   1 -10   6     1785.26     1829.81     30.79 o
   2 -10   6      213.50      223.74     11.22 o
   3 -10   6      680.87      692.65     17.34 o
   4 -10   6        0.64       -2.25      4.31 o
   5 -10   6       24.48       46.33      8.39 o
   6 -10   6      377.75      379.34     22.77 o
   7 -10   6       82.43       84.24     12.12 o
   8 -10   6        0.51        5.56      8.28 o
   9 -10   6       82.65       86.09     15.34 o
  10 -10   6      512.50      571.14     39.54 o
  -6  -9   6       16.20        4.07      8.70 o
  -5  -9   6       18.72        5.32      7.86 o
  -4  -9   6        0.33        1.23      5.76 o
  -3  -9   6      130.42      147.24     12.93 o
  -2  -9   6      141.49      135.65     10.47 o
  -1  -9   6       38.57       28.75      5.17 o
   0  -9   6      263.05      279.90     12.55 o
   1  -9   6       45.27       52.84      6.32 o
   2  -9   6     1501.02     1547.27     25.17 o
   3  -9   6        5.47        0.45      3.30 o
   4  -9   6      282.60      327.32     14.56 o
   5  -9   6       14.76        8.91      4.96 o
   6  -9   6      396.69      368.71     19.29 o
   7  -9   6      390.37      340.38     20.46 o
   8  -9   6      179.06      207.72     17.59 o
   9  -9   6      364.20      431.14     25.87 o
  10  -9   6        1.63        0.47      8.75 o
  -7  -8   6        3.40        0.14      7.80 o
  -6  -8   6       77.82       49.46     10.44 o
  -5  -8   6       23.62       20.43      8.18 o
  -4  -8   6      867.91      916.84     32.28 o
  -3  -8   6      213.21      193.15     16.56 o
  -2  -8   6       42.40       38.04      5.74 o
  -1  -8   6       94.00      115.98      7.59 o
   0  -8   6      149.40      157.76     13.50 o
   1  -8   6      217.19      198.84     10.50 o
   2  -8   6      120.36      119.02      7.43 o
   3  -8   6     2187.60     2227.07     32.92 o
   4  -8   6      301.05      300.31     13.48 o
   5  -8   6       34.20       31.64      5.99 o
   6  -8   6      133.15      179.83     13.56 o
   7  -8   6      558.99      488.23     27.26 o
   8  -8   6       35.55       40.63     10.30 o
   9  -8   6       57.47       28.01     12.08 o
  10  -8   6       12.95        1.64      8.24 o
  11  -8   6       17.33        3.42     10.75 o
  -8  -7   6        1.95        3.41      7.07 o
  -7  -7   6      310.64      290.28     19.01 o
  -6  -7   6      227.16      226.50     16.69 o
  -5  -7   6      651.63      648.22     25.50 o
  -4  -7   6      597.10      639.68     19.41 o
  -3  -7   6        0.81        8.57      4.25 o
  -2  -7   6      230.61      253.32     10.69 o
  -1  -7   6      384.38      388.86     10.98 o
   0  -7   6      578.62      534.36     12.58 o
   1  -7   6       26.90       27.40      3.81 o
   2  -7   6      239.25      253.22     10.48 o
   3  -7   6        2.94        5.38      2.99 o
   4  -7   6     2578.19     2504.76     36.51 o
   5  -7   6      161.26      159.94     10.49 o
   6  -7   6      971.04     1005.40     32.71 o
   7  -7   6        6.08        3.89      6.79 o
   8  -7   6      363.02      344.20     27.56 o
   9  -7   6       77.13       43.69     10.40 o
  10  -7   6        3.81        9.65      8.52 o
  11  -7   6        1.65       13.31     10.81 o
  -9  -6   6        0.67       -3.11      9.47 o
  -8  -6   6       32.55       32.84      7.79 o
  -7  -6   6       33.61       25.20     10.45 o
  -6  -6   6      333.50      374.92     21.88 o
  -5  -6   6      515.22      525.81     15.43 o
  -4  -6   6      563.97      550.49     15.37 o
  -3  -6   6      423.96      442.93     15.73 o
  -2  -6   6       99.35      105.30      7.23 o
  -1  -6   6     3986.34     3885.88     41.67 o
   0  -6   6      102.63      102.23      5.92 o
   1  -6   6      153.72      164.00      7.53 o
   2  -6   6       89.88      101.84      5.70 o
   3  -6   6      170.47      127.40      7.23 o
   4  -6   6       31.44       24.04      4.55 o
   5  -6   6      233.96      250.98     13.55 o
   6  -6   6      333.34      325.98     22.37 o
   7  -6   6      222.55      204.29     14.87 o
   8  -6   6      760.47      823.12     26.96 o
   9  -6   6       19.81       14.82      7.83 o
  10  -6   6      109.97      107.16     16.81 o
  11  -6   6       14.54       -0.60      9.90 o
  -9  -5   6       86.98      112.84     13.97 o
  -8  -5   6        2.36       -0.21      7.38 o
  -7  -5   6       53.46       47.91      7.06 o
  -6  -5   6      561.93      535.31     18.36 o
  -5  -5   6      854.92      799.55     18.86 o
  -4  -5   6      305.52      262.99     13.31 o
  -3  -5   6       99.53       97.69      6.07 o
  -2  -5   6      826.96      752.09     13.99 o
  -1  -5   6     1015.11     1161.70     15.50 o
   0  -5   6     3879.39     4311.13     41.99 o
   1  -5   6        2.51        0.91      2.02 o
   2  -5   6     1261.70     1144.19     22.60 o
   3  -5   6      861.34      854.72     15.25 o
   4  -5   6       68.24       54.74      5.73 o
   5  -5   6      192.96      264.00     13.40 o
   6  -5   6      184.83      174.05     13.68 o
   7  -5   6     1436.00     1475.91     38.34 o
   8  -5   6      199.20      176.03     15.31 o
   9  -5   6      228.47      218.01     24.84 o
  10  -5   6       54.36       20.31     11.72 o
  11  -5   6      204.56      198.73     21.95 o
 -10  -4   6      180.19      190.05     16.92 o
  -9  -4   6       59.92       69.33     10.33 o
  -8  -4   6       18.98       20.67      4.88 o
  -7  -4   6        0.32       -0.49      3.38 o
  -6  -4   6       13.60        7.30      3.33 o
  -5  -4   6      752.97      813.84     15.70 o
  -4  -4   6       53.38       65.98      4.16 o
  -3  -4   6     3245.55     3140.89     36.78 o
  -2  -4   6       32.52       34.08      3.22 o
  -1  -4   6       36.84       16.78      2.24 o
   0  -4   6      412.48      415.17      7.89 o
   1  -4   6     4393.83     4340.77     40.93 o
   2  -4   6    11707.74    12263.96    119.97 o
   3  -4   6      166.13      210.23      7.32 o
   4  -4   6       53.82       42.38      4.40 o
   5  -4   6       69.44       55.32      8.09 o
   6  -4   6       51.95       50.27      8.00 o
   7  -4   6      167.84      131.55     12.59 o
   8  -4   6      180.44      151.53     16.18 o
   9  -4   6       27.77       18.04     10.65 o
  10  -4   6      975.19     1010.34     47.38 o
  11  -4   6        3.34        5.18     10.71 o
 -10  -3   6       85.19       87.48     13.78 o
  -9  -3   6      101.56       80.05     17.77 o
  -8  -3   6      138.32      149.75     12.94 o
  -7  -3   6       15.84       17.98      3.11 o
  -6  -3   6      236.82      228.43      7.77 o
  -5  -3   6      431.58      446.84      9.86 o
  -4  -3   6      126.21      134.30      5.33 o
  -3  -3   6      421.40      464.20      9.15 o
  -2  -3   6       85.33      115.66      5.16 o
  -1  -3   6      124.30      131.64      5.63 o
   0  -3   6     2794.65     2910.20     31.43 o
   1  -3   6     3582.91     3541.23     40.44 o
   2  -3   6       99.67      108.00      8.59 o
   3  -3   6     5770.64     6091.33     64.36 o
   4  -3   6        7.48       20.82      3.43 o
   5  -3   6     1189.82     1130.09     25.43 o
   6  -3   6      694.91      663.23     23.25 o
   7  -3   6       63.71       85.98     12.00 o
   8  -3   6       26.17       28.69     10.11 o
   9  -3   6      254.41      237.23     24.84 o
  10  -3   6       85.16       72.11     36.91 o
  11  -3   6       34.95       15.84     11.79 o
 -10  -2   6      474.89      555.05     23.43 o
  -9  -2   6      115.05      123.24     13.32 o
  -8  -2   6      266.29      256.61     12.95 o
  -7  -2   6      690.50      685.54     19.98 o
  -6  -2   6       51.54       45.72     10.40 o
  -5  -2   6      418.93      422.69      8.61 o
  -4  -2   6       53.08       59.72      3.86 o
  -3  -2   6     2977.77     2810.97     32.80 o
  -2  -2   6      618.97      595.89      8.61 o
  -1  -2   6       11.02        7.02      1.96 o
   0  -2   6       98.81       94.76      4.76 o
   1  -2   6      759.35      820.98     16.26 o
   2  -2   6     4071.96     4028.69     51.28 o
   3  -2   6      495.71      457.63     11.50 o
   4  -2   6     6147.05     6569.49     69.98 o
   5  -2   6      236.36      201.36     10.27 o
   6  -2   6      205.37      211.80     10.82 o
   7  -2   6       38.88       32.05      6.55 o
   8  -2   6        6.71        3.51      4.84 o
   9  -2   6      619.16      640.38     35.09 o
  10  -2   6       38.50       40.36     13.29 o
  11  -2   6       22.86       31.90     13.81 o
 -11  -1   6       34.99       39.76     11.04 o
 -10  -1   6        0.67        4.29      5.18 o
  -9  -1   6      181.32      181.22     13.27 o
  -8  -1   6     2053.89     2175.44     61.17 o
  -7  -1   6        6.70        4.34      7.45 o
  -6  -1   6      107.78      113.03      7.32 o
  -5  -1   6       72.81       53.06      7.99 o
  -4  -1   6      700.58      700.87     12.44 o
  -3  -1   6     1505.07     1340.84     18.71 o
  -2  -1   6      528.76      532.53     10.09 o
   0  -1   6     2115.42     2271.78     26.25 o
   1  -1   6     1884.06     1712.96     23.68 o
   2  -1   6        8.53        6.39      2.86 o
   3  -1   6        8.41        4.16      2.22 o
   4  -1   6     4055.16     4117.21     54.09 o
   5  -1   6      759.48      757.21     21.80 o
   6  -1   6      247.85      278.52     16.84 o
   7  -1   6      569.23      605.16     18.10 o
   8  -1   6      597.03      585.08     32.58 o
   9  -1   6      224.97      232.76     18.53 o
  10  -1   6       44.44       20.45     11.36 o
  11  -1   6        5.02       -7.92      9.50 o
 -11   0   6       31.70       33.17     13.49 o
 -10   0   6      653.88      628.13     33.71 o
  -9   0   6     1457.06     1489.06     80.91 o
  -8   0   6       51.50       35.49     14.90 o
  -7   0   6      456.58      450.16     18.10 o
  -6   0   6      164.74      165.37     24.84 o
  -4   0   6     5461.65     5489.22    167.50 o
  -3   0   6     1723.71     1750.38     39.28 o
  -2   0   6       46.67       37.67      3.03 o
  -1   0   6       84.18       98.11      4.24 o
   0   0   6      550.71      795.14     21.56 o
   1   0   6     2619.33     2782.45     34.06 o
   2   0   6     2607.43     2694.41     47.57 o
   3   0   6       15.94       11.15      3.07 o
   4   0   6      698.30      697.11     16.02 o
   5   0   6       12.44        4.92      3.88 o
   6   0   6        5.04        3.27      3.86 o
   7   0   6     1341.89     1391.31     29.68 o
   8   0   6      115.89      115.38     16.49 o
   9   0   6       36.43       46.64     10.09 o
  10   0   6        0.16       -0.02      9.19 o
 -11   1   6        1.37        3.55      5.87 o
 -10   1   6       73.55       88.72     24.13 o
  -9   1   6       24.49       15.61     12.78 o
  -8   1   6      301.79      303.06     36.20 o
  -7   1   6      540.29      577.03     41.88 o
  -5   1   6     1261.24     1125.58     32.04 o
  -4   1   6       12.18       18.83      3.18 o
  -3   1   6      741.80      798.73     12.70 o
  -2   1   6        0.61       -1.26      1.78 o
  -1   1   6    14381.83    14075.04    141.04 o
   0   1   6        2.39       -0.14      1.62 o
   1   1   6      474.88      514.47     20.90 o
   2   1   6      249.17      225.77      8.74 o
   3   1   6      623.28      651.43     17.61 o
   4   1   6     1221.59     1100.46     29.15 o
   5   1   6      732.72      690.05     22.93 o
   6   1   6      221.61      231.51     12.69 o
   7   1   6        0.86        1.59      4.18 o
   8   1   6      305.38      317.52     20.26 o
   9   1   6       18.25       16.24      8.54 o
  10   1   6       42.41       34.88     17.39 o
 -11   2   6       82.30       86.27      7.36 o
 -10   2   6      169.40      147.32      9.01 o
  -9   2   6      660.53      689.26     31.58 o
  -8   2   6        1.67       -2.84      5.52 o
  -7   2   6      815.48      838.08     30.30 o
  -6   2   6     1852.96     1934.47     77.01 o
  -5   2   6       69.81       86.69      4.38 o
  -4   2   6     3519.73     3525.21     46.20 o
  -3   2   6     1538.77     1529.76     22.24 o
  -2   2   6     6165.79     6062.42     57.32 o
  -1   2   6       27.28       37.83      3.58 o
   0   2   6      496.24      453.10     11.48 o
   1   2   6       90.96       67.14      8.74 o
   2   2   6      824.29      760.43     16.07 o
   3   2   6     2790.94     2674.21     41.86 o
   4   2   6       88.33      112.91     10.10 o
   5   2   6        3.29        5.51      4.48 o
   6   2   6       39.91       29.37      6.18 o
   7   2   6      298.44      295.84     14.33 o
   8   2   6      720.24      733.27     23.36 o
   9   2   6       36.14       18.30     13.84 o
  10   2   6        4.16        0.51     10.50 o
 -12   3   6       10.17        6.77      5.11 o
 -11   3   6        2.53        2.26      3.94 o
 -10   3   6       75.52       68.26      7.16 o
  -9   3   6      395.21      390.56     16.60 o
  -8   3   6       50.40       59.70      5.89 o
  -7   3   6      669.31      679.35     18.97 o
  -6   3   6       97.05      123.05      4.91 o
  -5   3   6     2871.88     2791.82     36.13 o
  -4   3   6       88.67      105.68      5.83 o
  -3   3   6     6932.57     7367.50     79.95 o
  -2   3   6     5708.43     5710.12     55.88 o
  -1   3   6     1606.97     1705.87     23.50 o
   0   3   6     1003.40     1083.31     24.04 o
   1   3   6     5932.10     5954.72     73.89 o
   2   3   6     1867.76     1763.33     36.05 o
   3   3   6       56.21       41.88      5.94 o
   4   3   6      215.54      239.20     18.07 o
   5   3   6      316.66      330.18     23.62 o
   6   3   6      901.87      924.63     25.76 o
   7   3   6      209.72      186.57     13.27 o
   8   3   6       99.11      125.36     19.32 o
   9   3   6      153.88      138.75     34.42 o
 -12   4   6       85.93       84.12     16.70 o
 -11   4   6       60.20       72.77      7.89 o
 -10   4   6      214.70      213.40     12.92 o
  -9   4   6       33.00       28.19      5.47 o
  -8   4   6      338.70      350.60      8.43 o
  -7   4   6      344.70      343.92      8.92 o
  -6   4   6      431.39      375.56      9.57 o
  -5   4   6      320.35      311.67     10.43 o
  -4   4   6      349.58      387.44     10.60 o
  -3   4   6      873.42      898.99     15.38 o
  -2   4   6    11566.45    11857.95    109.55 o
  -1   4   6     1055.70     1156.98     19.18 o
   0   4   6       27.41       17.68      3.44 o
   1   4   6     1308.42     1216.37     23.46 o
   2   4   6      122.50      152.59     14.65 o
   3   4   6       84.32       69.14      8.65 o
   4   4   6        0.79       -3.73      3.73 o
   5   4   6     1613.82     1597.55     39.75 o
   6   4   6     1159.23     1195.11     30.61 o
   7   4   6        0.18        1.31      5.65 o
   8   4   6       16.90       18.42     10.50 o
   9   4   6       40.72       18.11     12.01 o
 -12   5   6        0.53        0.69      5.99 o
 -11   5   6       18.41        9.25      5.58 o
 -10   5   6       82.80       71.32      8.00 o
  -9   5   6      265.47      263.91     10.67 o
  -8   5   6      583.31      532.74     23.70 o
  -7   5   6     2640.72     2593.14     35.00 o
  -6   5   6      598.45      577.95     13.54 o
  -5   5   6      707.87      679.93     16.22 o
  -4   5   6     1114.93     1151.13     22.45 o
  -3   5   6     1330.31     1291.69     22.14 o
  -2   5   6     3274.57     3469.35     41.77 o
  -1   5   6       49.71       66.22      5.97 o
   0   5   6    11821.73    12233.88    140.25 o
   1   5   6       49.74       38.66      5.14 o
   2   5   6      688.06      674.57     22.96 o
   3   5   6       24.14       12.11      8.87 o
   4   5   6      506.72      559.63     23.50 o
   5   5   6      226.75      251.18     15.45 o
   6   5   6       44.14       32.15      7.66 o
   7   5   6      289.31      249.54     26.10 o
   8   5   6        2.23        2.41      9.38 o
 -12   6   6        1.58        2.38      6.72 o
 -11   6   6      101.77      110.78     11.57 o
 -10   6   6       55.89       53.44      6.39 o
  -9   6   6       20.76       24.55      5.79 o
  -8   6   6      323.00      305.43     11.54 o
  -7   6   6      853.46      860.02     18.21 o
  -6   6   6       40.89       45.19      6.08 o
  -5   6   6      275.99      277.34     12.92 o
  -4   6   6      292.99      231.66     11.93 o
  -3   6   6     1849.18     1835.35     29.58 o
  -2   6   6       51.26       46.81      5.20 o
  -1   6   6     1640.98     1700.80     35.16 o
   0   6   6        1.27       13.25      4.45 o
   1   6   6     1511.50     1600.33     31.27 o
   2   6   6      259.30      275.71     31.12 o
   3   6   6      192.15      157.61     29.09 o
   4   6   6      275.19      275.55     24.72 o
   5   6   6       97.18       95.40     10.93 o
   6   6   6       64.48       44.09     12.86 o
   7   6   6       60.30       47.94     14.30 o
   8   6   6      328.08      359.48     33.95 o
 -11   7   6       28.01       25.02      6.60 o
 -10   7   6       52.46       43.64      7.90 o
  -9   7   6       34.25       28.70      6.35 o
  -8   7   6       27.63       31.87      6.08 o
  -7   7   6      200.49      202.70     10.83 o
  -6   7   6       58.29       37.95      6.40 o
  -5   7   6      829.22      801.88     22.17 o
  -4   7   6      476.04      423.47     15.56 o
  -3   7   6      114.68      118.94      8.61 o
  -2   7   6      665.42      615.50     15.65 o
  -1   7   6      170.33      181.89     11.54 o
   0   7   6     2092.46     2058.82     37.53 o
   1   7   6      353.14      363.01     16.75 o
   2   7   6      821.10      888.09     31.76 o
   3   7   6        1.48       -3.45      5.61 o
   4   7   6      456.41      413.20     46.54 o
   5   7   6      282.93      345.08     19.98 o
   6   7   6        7.54        0.48      9.27 o
   7   7   6      128.26       94.40     26.26 o
 -11   8   6       42.96       20.56      9.30 o
 -10   8   6        7.52       18.61      7.02 o
  -9   8   6      310.71      308.53     17.49 o
  -8   8   6       15.82       11.43      5.29 o
  -7   8   6      870.04      894.20     21.36 o
  -6   8   6       87.70       79.22      8.76 o
  -5   8   6       20.74       25.69      8.44 o
  -4   8   6      196.90      207.28     13.26 o
  -3   8   6       10.51        1.41      5.08 o
  -2   8   6      480.83      503.55     17.47 o
  -1   8   6     2821.06     2768.36     46.91 o
   0   8   6      927.66      991.20     25.41 o
   1   8   6       36.58       28.38      6.72 o
   2   8   6      354.55      324.18     21.79 o
   3   8   6      174.36      158.66     17.50 o
   4   8   6      517.49      667.35     37.87 o
   5   8   6       50.16       42.03     12.78 o
   6   8   6       95.57       60.33     22.71 o
 -11   9   6       70.76       62.30     10.55 o
 -10   9   6      221.71      197.67     18.56 o
  -9   9   6        4.79       13.84      6.62 o
  -8   9   6        9.33        7.12      6.24 o
  -7   9   6       39.59       44.80      8.85 o
  -6   9   6      532.77      545.77     29.68 o
  -5   9   6      106.40       97.65     11.31 o
  -4   9   6      691.15      691.65     27.72 o
  -3   9   6      108.33      115.66     10.66 o
  -2   9   6      144.78      133.92     11.08 o
  -1   9   6      606.26      654.91     22.79 o
   0   9   6      517.50      529.82     22.17 o
   1   9   6       29.85       17.08      7.43 o
   2   9   6      204.49      152.83     37.26 o
   3   9   6      378.31      306.61     44.00 o
   4   9   6       53.60       58.20     22.00 o
   5   9   6       98.96       37.62     20.58 o
   6   9   6        1.53       -1.42     14.20 o
 -10  10   6       40.20       29.58      9.03 o
  -9  10   6       80.72       85.67     11.86 o
  -8  10   6        9.04       13.09      6.46 o
  -7  10   6       66.12       56.32      9.04 o
  -6  10   6        1.05       -4.07      7.22 o
  -5  10   6      159.22      141.36     22.87 o
  -4  10   6      157.07      163.72     17.34 o
  -3  10   6        7.59        1.51      6.68 o
  -2  10   6       69.07       72.00     11.65 o
  -1  10   6       21.14        9.26     25.55 o
   0  10   6      206.31      171.09     23.95 o
   1  10   6       23.83       22.61     12.29 o
   2  10   6      680.01      720.40     59.62 o
   3  10   6      264.04      208.67     38.33 o
   4  10   6       13.11        1.42     15.61 o
   5  10   6       10.64        9.94     16.32 o
 -10  11   6      615.24      682.85     29.62 o
  -9  11   6        4.41        2.83      7.54 o
  -8  11   6       62.31       54.04      9.46 o
  -7  11   6       23.26       15.63      7.38 o
  -6  11   6      805.40      834.45     31.12 o
  -5  11   6        7.93        6.33      8.51 o
  -4  11   6        4.91       11.50      8.90 o
  -3  11   6       26.25       15.92     11.56 o
  -2  11   6      536.23      511.19     42.91 o
  -1  11   6       29.32       20.88     20.58 o
   0  11   6       89.20       65.33     17.27 o
   1  11   6       75.45       68.56     17.68 o
   2  11   6        0.85      -10.65     12.78 o
   3  11   6        0.26       -2.84     15.61 o
  -9  12   6      111.47       86.07     19.41 o
  -8  12   6        0.39        8.47     10.07 o
  -7  12   6      298.35      322.98     26.68 o
  -6  12   6       90.90       80.34     19.29 o
  -5  12   6        0.63       -9.81      9.81 o
  -4  12   6       13.95       17.40     12.96 o
  -3  12   6        0.22       -2.13     10.63 o
  -2  12   6       59.09       56.01     19.52 o
  -1  12   6      157.19      129.18     25.91 o
   0  12   6       37.12       30.58     15.03 o
   1  12   6       21.07       17.52     14.55 o
   2  12   6       19.28       19.16     18.45 o
  -8  13   6      260.38      243.07     25.17 o
  -7  13   6       39.31       19.41     16.08 o
  -6  13   6        4.80        9.68      9.52 o
  -5  13   6        4.62       -3.70     11.68 o
  -4  13   6      219.65      208.11     27.20 o
  -3  13   6       10.08        6.09     13.78 o
  -2  13   6       10.44       22.87     14.81 o
  -1  13   6       71.18       29.61     16.32 o
   0  13   6        1.72        2.08     25.20 o
  -6  14   6        0.36        5.79     10.80 o
  -5  14   6      251.19      302.11     40.24 o
  -4  14   6       85.18       85.64     23.44 o
  -3  14   6      116.44      144.92     57.49 o
  -2  14   6       16.91       10.72     14.14 o
   1 -14   7        9.67       24.64     15.76 o
   2 -14   7      238.52      234.78     45.42 o
   3 -14   7      174.95      130.93     20.60 o
   4 -14   7        0.19       11.25     12.42 o
   5 -14   7       98.39      138.39     22.09 o
   6 -14   7       31.89       32.35     13.89 o
  -1 -13   7      136.22      116.43     23.57 o
   0 -13   7      117.87       87.77     20.97 o
   1 -13   7       25.16        7.38      9.45 o
   2 -13   7       76.50       89.63     22.63 o
   3 -13   7       78.60       61.50     16.45 o
   4 -13   7       27.82       18.19     11.54 o
   5 -13   7        0.22       -1.83      9.58 o
   6 -13   7       78.74       85.81     17.08 o
   7 -13   7      352.58      406.65     43.32 o
  -3 -12   7       81.33       20.35     14.96 o
  -2 -12   7        7.62        6.89     12.01 o
  -1 -12   7       59.97       47.20     16.56 o
   0 -12   7       39.24       25.03      9.48 o
   1 -12   7      225.92      247.87     31.32 o
   2 -12   7       64.34       64.88     11.67 o
   3 -12   7      476.47      571.46     43.64 o
   4 -12   7        1.02        6.53      8.67 o
   5 -12   7       25.23       17.72     12.21 o
   6 -12   7       94.00       85.10     15.42 o
   7 -12   7        8.23        3.33      8.76 o
   8 -12   7      250.40      208.61     22.77 o
  -4 -11   7        4.01       -4.36     10.00 o
  -3 -11   7        1.67        2.38      8.42 o
  -2 -11   7      319.68      344.50     26.72 o
  -1 -11   7      286.42      270.20     23.97 o
   0 -11   7      148.34      158.37     16.19 o
   1 -11   7        4.38        6.77      6.61 o
   2 -11   7       27.39       25.27      8.91 o
   3 -11   7       38.57       63.18     12.70 o
   4 -11   7       10.42       17.30      8.95 o
   5 -11   7      319.01      298.09     23.90 o
   6 -11   7       26.31       30.95     10.85 o
   7 -11   7        1.48        1.38      7.61 o
   8 -11   7       52.95       67.01     14.60 o
   9 -11   7      277.42      273.30     26.16 o
  -5 -10   7        0.20        2.63      8.48 o
  -4 -10   7      115.09      145.20     15.07 o
  -3 -10   7      482.25      524.77     31.99 o
  -2 -10   7       43.84       32.06      8.54 o
  -1 -10   7       20.22       21.65      7.41 o
   0 -10   7      185.79      187.88     13.19 o
   1 -10   7       97.09      121.65     10.14 o
   2 -10   7      376.80      426.10     21.99 o
   3 -10   7      673.43      737.39     21.59 o
   4 -10   7       39.40       23.50      9.15 o
   5 -10   7        0.16       -6.86      6.86 o
   6 -10   7      302.87      315.71     24.42 o
   7 -10   7       45.30       40.61     11.42 o
   8 -10   7      219.50      251.58     23.71 o
   9 -10   7       23.54        7.44      9.78 o
  10 -10   7       24.88       11.64     10.97 o
  -6  -9   7       17.20       12.61      9.31 o
  -5  -9   7       40.21       31.04     12.67 o
  -4  -9   7      219.37      271.11     17.60 o
  -3  -9   7       77.95       64.03     10.63 o
  -2  -9   7        8.43       11.11      5.89 o
  -1  -9   7        4.28        4.72      3.87 o
   0  -9   7      182.52      197.69     14.47 o
   1  -9   7     1096.62     1068.36     21.75 o
   2  -9   7      238.57      238.72     12.83 o
   3  -9   7      279.60      318.37     13.84 o
   4  -9   7      103.24      104.96      9.38 o
   5  -9   7       67.91       76.18      8.30 o
   6  -9   7       17.97       14.05      7.82 o
   7  -9   7      215.55      234.60     19.83 o
   8  -9   7      445.82      478.70     50.36 o
   9  -9   7       92.88       96.35     15.52 o
  10  -9   7      150.12      160.39     25.10 o
  -7  -8   7       55.61       49.48     11.31 o
  -6  -8   7       68.88       69.44     11.40 o
  -5  -8   7      115.35      120.68     11.58 o
  -4  -8   7      412.92      421.45     20.22 o
  -3  -8   7      126.14      129.00     10.00 o
  -2  -8   7        9.52        6.67      4.14 o
  -1  -8   7      896.52      931.30     18.35 o
   0  -8   7      172.76      142.20     12.86 o
   1  -8   7       36.19       39.15      5.77 o
   2  -8   7      298.99      330.94     13.98 o
   3  -8   7       34.11       32.27      7.72 o
   4  -8   7     1459.44     1487.94     29.63 o
   5  -8   7      308.50      306.37     16.46 o
   6  -8   7        3.79       -3.28      5.29 o
   7  -8   7      226.58      243.96     20.32 o
   8  -8   7        6.39        2.46      7.48 o
   9  -8   7      378.10      407.14     28.89 o
  10  -8   7        2.69       -6.12      7.51 o
  11  -8   7       20.21       21.76     16.88 o
  -8  -7   7      102.79      107.43     12.63 o
  -7  -7   7      134.32      117.43     12.67 o
  -6  -7   7      156.48      171.79     14.54 o
  -5  -7   7       88.19       76.16      9.12 o
  -4  -7   7      333.18      335.56     14.31 o
  -3  -7   7      427.44      491.89     19.78 o
  -2  -7   7       85.55       88.26      7.29 o
  -1  -7   7     1165.49     1070.12     23.90 o
   0  -7   7       45.65       48.59      5.10 o
   1  -7   7      129.92      137.09      7.95 o
   2  -7   7        2.38        1.94      3.22 o
   3  -7   7     1272.59     1184.66     29.27 o
   4  -7   7     1758.06     1841.40     39.55 o
   5  -7   7      506.04      515.51     21.04 o
   6  -7   7        3.72        3.04      6.07 o
   7  -7   7       39.39       59.69     11.11 o
   8  -7   7      814.47      847.22     45.89 o
   9  -7   7      402.58      416.13     26.81 o
  10  -7   7      316.10      314.97     25.20 o
  11  -7   7        7.19        9.15     11.04 o
  -8  -6   7        6.92       -5.57      5.57 o
  -7  -6   7        0.56        0.67      5.24 o
  -6  -6   7      128.99      137.42     10.65 o
  -5  -6   7      665.71      671.06     17.32 o
  -4  -6   7        9.33       10.96      4.21 o
  -3  -6   7      472.58      486.58     13.76 o
  -2  -6   7     3150.62     3274.76     41.83 o
  -1  -6   7        1.93        2.49      2.75 o
   0  -6   7      799.54      814.79     15.57 o
   1  -6   7      178.54      204.63      8.33 o
   2  -6   7      226.06      165.86      7.97 o
   3  -6   7      208.40      223.98      9.86 o
   4  -6   7      146.89      156.33     12.22 o
   5  -6   7       75.60       56.61      7.58 o
   6  -6   7      551.54      551.64     27.25 o
   7  -6   7     1838.13     1949.48     49.16 o
   8  -6   7       45.79       32.35      8.90 o
   9  -6   7       90.63       73.78     11.83 o
  10  -6   7      122.86       97.94     17.11 o
  11  -6   7      358.47      395.58     43.10 o
  -9  -5   7       12.41       28.42      8.85 o
  -8  -5   7      243.19      227.42     13.03 o
  -7  -5   7        5.40        2.56      4.29 o
  -6  -5   7      358.53      359.80     11.86 o
  -5  -5   7      290.45      300.45     10.96 o
  -4  -5   7       83.36       77.90      6.17 o
  -3  -5   7        5.07        6.67      4.11 o
  -2  -5   7      569.65      635.33     12.49 o
  -1  -5   7     2383.07     2311.01     29.64 o
   0  -5   7     2252.92     2401.50     25.73 o
   1  -5   7     4102.07     4273.52     42.00 o
   2  -5   7      790.37      786.66     14.12 o
   3  -5   7       56.05       59.74      4.44 o
   4  -5   7      190.02      242.51     11.63 o
   5  -5   7      509.00      496.10     16.52 o
   6  -5   7     1022.49      985.33     36.42 o
   7  -5   7      139.30      117.70     14.34 o
   8  -5   7      119.61      156.35     17.47 o
   9  -5   7        4.26        0.96      9.78 o
  10  -5   7      464.56      496.56     39.64 o
  11  -5   7      331.37      372.94     37.97 o
 -10  -4   7      319.47      317.26     22.08 o
  -9  -4   7        0.93       -1.10      5.49 o
  -8  -4   7      120.93       98.15      9.73 o
  -7  -4   7      571.59      604.81     16.69 o
  -6  -4   7      136.18      136.47      7.73 o
  -5  -4   7      230.27      257.12     10.86 o
  -4  -4   7      193.94      208.85      7.86 o
  -3  -4   7      663.56      665.39     11.78 o
  -2  -4   7     1464.13     1411.43     21.05 o
  -1  -4   7      616.41      746.93     12.05 o
   0  -4   7      594.47      683.77     11.00 o
   1  -4   7     1002.08     1085.56     17.13 o
   2  -4   7     1498.20     1488.64     21.16 o
   3  -4   7      707.82      707.42     14.34 o
   4  -4   7      103.90      126.09     10.00 o
   5  -4   7       25.14       44.50      5.85 o
   6  -4   7       19.08       26.63      7.06 o
   7  -4   7      241.35      253.20     20.46 o
   8  -4   7       28.52       29.17      9.11 o
   9  -4   7      372.39      414.88     34.08 o
  10  -4   7       77.68       76.92     18.10 o
  11  -4   7       44.85       31.47     14.14 o
 -10  -3   7      128.39      111.29     13.92 o
  -9  -3   7       71.40       59.25     11.30 o
  -8  -3   7       26.83       15.83      6.22 o
  -7  -3   7      974.83      960.30     27.80 o
  -6  -3   7      252.34      242.56      7.17 o
  -5  -3   7       13.46        6.56      2.78 o
  -4  -3   7      127.23      129.15      6.04 o
  -3  -3   7      834.65      753.16     13.90 o
  -2  -3   7      396.28      389.27      9.86 o
  -1  -3   7       73.40       76.63      4.77 o
   0  -3   7      812.44      942.13     15.89 o
   1  -3   7     3302.39     3095.71     37.33 o
   2  -3   7    10128.15    10315.82    118.03 o
   3  -3   7     1930.00     2082.43     31.02 o
   4  -3   7     1822.16     1848.65     27.15 o
   5  -3   7       64.88       69.75      6.74 o
   6  -3   7      292.40      266.37     11.32 o
   7  -3   7        0.85       -0.90      3.84 o
   8  -3   7       29.95       20.17     10.61 o
   9  -3   7        0.68       14.45      9.78 o
  10  -3   7      233.08      235.26     26.34 o
  11  -3   7        5.76       12.71     11.36 o
 -10  -2   7      249.78      224.17     14.91 o
  -9  -2   7        3.47        1.01      4.31 o
  -8  -2   7      750.30      741.67     21.55 o
  -7  -2   7       45.94       26.24     18.10 o
  -6  -2   7        0.86       -3.02      3.02 o
  -5  -2   7       62.11       75.42      6.27 o
  -4  -2   7      869.74      801.63     13.14 o
  -3  -2   7      986.75      900.71     12.53 o
  -2  -2   7     1295.68     1383.12     19.62 o
  -1  -2   7     1575.51     1722.45     22.47 o
   0  -2   7      281.82      280.21      7.06 o
   1  -2   7       81.87       36.82      3.83 o
   2  -2   7     1258.88     1271.94     33.93 o
   3  -2   7       14.12       11.51      5.83 o
   4  -2   7      138.47      171.18      8.77 o
   5  -2   7     5427.97     5893.61     97.15 o
   6  -2   7      258.02      216.70     11.36 o
   7  -2   7      101.23      111.58      9.18 o
   8  -2   7      339.20      346.18     23.46 o
   9  -2   7        5.67        4.34      8.77 o
  10  -2   7       19.43       19.15     12.01 o
  11  -2   7      137.36      136.31     22.08 o
 -11  -1   7      348.55      337.13     23.42 o
 -10  -1   7       57.51       37.33      7.27 o
  -9  -1   7      585.10      593.35     51.81 o
  -8  -1   7       71.26       74.67     14.90 o
  -7  -1   7     1120.80     1092.75     24.56 o
  -6  -1   7      273.83      292.77     18.32 o
  -5  -1   7     1100.69     1076.74     26.61 o
  -4  -1   7      290.80      263.24     11.49 o
  -3  -1   7       89.99      116.16      4.98 o
  -2  -1   7      859.65      913.89     13.15 o
  -1  -1   7     1263.81     1213.25     15.04 o
   0  -1   7    12596.67    12555.58    118.58 o
   1  -1   7        1.17        3.48      2.00 o
   2  -1   7       18.24       23.84      3.51 o
   3  -1   7      547.33      643.04     15.39 o
   4  -1   7     2433.86     2283.72     35.61 o
   5  -1   7      561.35      534.99     18.66 o
   6  -1   7     1092.07     1162.89     26.23 o
   7  -1   7      216.38      243.89     23.61 o
   8  -1   7       22.68       34.71      8.80 o
   9  -1   7       92.59      142.16     20.21 o
  10  -1   7        1.72        7.54      9.70 o
 -11   0   7       15.24        9.79      6.01 o
 -10   0   7       13.33        9.94     15.61 o
  -9   0   7       98.76      124.21     26.97 o
  -8   0   7      973.23      980.15     29.35 o
  -7   0   7      168.48      165.82     19.87 o
  -6   0   7     1433.24     1388.70     45.07 o
  -5   0   7     2643.00     2829.31     64.12 o
  -4   0   7       28.28       22.47      3.95 o
  -3   0   7     1462.95     1522.82     19.01 o
  -2   0   7       21.76       26.11      3.03 o
  -1   0   7     3982.68     3629.74     38.64 o
   0   0   7      712.69      674.49     12.73 o
   1   0   7     1528.12     1583.86     23.15 o
   2   0   7       59.50       54.43      4.96 o
   3   0   7       46.18       69.05      9.05 o
   4   0   7     2635.66     2504.47     43.06 o
   5   0   7      401.55      433.60     17.78 o
   6   0   7      590.25      671.96     19.40 o
   7   0   7      766.22      767.91     27.68 o
   8   0   7      915.22      945.26     29.20 o
   9   0   7       56.42       51.10     14.05 o
  10   0   7      117.22      111.58     23.07 o
 -11   1   7       84.34      104.33     26.97 o
 -10   1   7       35.42       51.10     20.58 o
  -9   1   7      852.10      835.38     57.49 o
  -8   1   7       52.46       20.58     12.78 o
  -7   1   7      424.90      511.73     41.17 o
  -6   1   7      888.15      826.86     50.39 o
  -5   1   7     1501.03     1534.48     68.14 o
  -4   1   7      815.00      732.84     15.00 o
  -3   1   7       25.27       38.38      3.76 o
  -2   1   7     1169.75     1144.03     15.86 o
  -1   1   7       10.14        5.21      2.22 o
   0   1   7      802.85      828.42     14.72 o
   1   1   7      827.48      796.96     25.68 o
   2   1   7      170.27      140.16      7.76 o
   3   1   7     4222.91     4522.95     63.70 o
   4   1   7       68.48       72.57     13.68 o
   5   1   7      101.18       72.68      8.45 o
   6   1   7      122.71      126.66     12.32 o
   7   1   7      242.76      280.29     15.11 o
   8   1   7       21.34       21.08      6.57 o
   9   1   7       38.06       38.58     10.65 o
  10   1   7       48.56       34.23     13.52 o
 -11   2   7      168.42      105.86     12.69 o
 -10   2   7      119.99      119.80     20.00 o
  -9   2   7      400.40      366.94     31.43 o
  -8   2   7       69.63       60.42      9.06 o
  -7   2   7      255.31      299.05     19.17 o
  -6   2   7     1117.79     1075.23     48.62 o
  -5   2   7     5276.51     5447.74     89.81 o
  -4   2   7       56.60       73.58      5.02 o
  -3   2   7      616.17      612.61     17.72 o
  -2   2   7      536.06      635.20     13.75 o
  -1   2   7     5160.82     5361.14     60.09 o
   0   2   7     1328.17     1398.87     23.90 o
   1   2   7      891.85      794.11     20.32 o
   2   2   7      256.22      215.15     10.06 o
   3   2   7       16.05       13.28      4.01 o
   4   2   7        1.35        2.32      4.22 o
   5   2   7      124.84      179.98     14.31 o
   6   2   7     1302.34     1354.31     32.92 o
   7   2   7      883.28      908.93     25.86 o
   8   2   7       18.06       23.24      9.53 o
   9   2   7        7.77        9.66      9.78 o
  10   2   7      179.56      200.79     25.58 o
 -11   3   7      115.54      126.99      8.47 o
 -10   3   7       38.18       23.30      4.27 o
  -9   3   7       85.47       71.03      6.57 o
  -8   3   7      461.39      454.90     26.44 o
  -7   3   7      685.85      668.99     16.49 o
  -6   3   7     1153.78     1113.80     16.01 o
  -5   3   7       23.03       20.45      3.46 o
  -4   3   7      971.17     1031.40     18.27 o
  -3   3   7       42.91       72.19      6.59 o
  -2   3   7     3715.69     3675.66     39.19 o
  -1   3   7      251.54      210.10      8.21 o
   0   3   7      104.80       96.44      6.29 o
   1   3   7      404.94      392.28     16.02 o
   2   3   7      219.13      277.55     17.53 o
   3   3   7      466.68      451.14     15.92 o
   4   3   7       40.31       56.00      8.24 o
   5   3   7      357.87      338.62     22.27 o
   6   3   7      144.58      160.73     12.64 o
   7   3   7       93.15      102.23     23.66 o
   8   3   7       28.73       27.61     12.78 o
   9   3   7        0.35       -1.87     12.42 o
 -11   4   7        0.68        1.19      4.05 o
 -10   4   7       65.36       68.04      6.93 o
  -9   4   7        7.61       11.21      5.43 o
  -8   4   7       17.79       10.61      2.69 o
  -7   4   7     3097.60     3018.64     37.11 o
  -6   4   7       16.71       22.48      4.14 o
  -5   4   7       29.82       40.58      4.69 o
  -4   4   7        1.52        7.21      3.04 o
  -3   4   7     4387.02     4429.92     57.60 o
  -2   4   7     2904.35     2855.43     33.49 o
  -1   4   7     1059.70     1130.65     19.59 o
   0   4   7      460.51      460.94     13.07 o
   1   4   7     1005.30     1016.87     24.11 o
   2   4   7     1700.71     1637.92     52.65 o
   3   4   7      206.11      216.59     15.24 o
   4   4   7       61.00       69.40      9.50 o
   5   4   7      260.90      268.67     24.51 o
   6   4   7      191.84      168.25     13.45 o
   7   4   7      387.17      371.69     20.07 o
   8   4   7       66.00       65.64     18.45 o
   9   4   7       53.75       57.86     32.65 o
 -11   5   7       16.46       14.97      5.70 o
 -10   5   7        6.83        9.98      4.98 o
  -9   5   7      124.36      130.05     10.13 o
  -8   5   7       87.67       86.81      6.06 o
  -7   5   7       72.59       58.62      5.45 o
  -6   5   7        4.62        5.52      3.75 o
  -5   5   7        5.31       10.36      3.62 o
  -4   5   7     2171.42     2232.65     35.70 o
  -3   5   7     2090.00     2054.54     36.19 o
  -2   5   7       17.43       14.65      3.45 o
  -1   5   7     1002.91     1073.23     21.10 o
   0   5   7      915.09      954.09     23.17 o
   1   5   7     2554.89     2430.20     40.57 o
   2   5   7      791.32      804.78     26.82 o
   3   5   7      601.32      666.76     32.87 o
   4   5   7       44.67       44.64      8.75 o
   5   5   7      416.75      440.09     21.62 o
   6   5   7       76.58       61.28     10.26 o
   7   5   7      214.98      205.28     24.59 o
   8   5   7      120.31       82.01     17.88 o
 -11   6   7       89.99       85.41      9.62 o
 -10   6   7       64.58       64.90      8.42 o
  -9   6   7       51.75       50.53      7.11 o
  -8   6   7      797.22      765.79     17.07 o
  -7   6   7      692.24      649.49     15.97 o
  -6   6   7        1.85        4.92      4.13 o
  -5   6   7      651.55      625.64     17.62 o
  -4   6   7       64.58       40.79      6.10 o
  -3   6   7       70.08       65.34      7.19 o
  -2   6   7      889.90      970.52     20.22 o
  -1   6   7     1342.34     1350.16     30.44 o
   0   6   7     3241.71     3099.50     48.60 o
   1   6   7       31.85       41.30      6.67 o
   2   6   7      385.32      412.53     21.31 o
   3   6   7       59.51       67.75     11.99 o
   4   6   7      495.52      476.00     20.26 o
   5   6   7      756.79      762.22     28.22 o
   6   6   7        0.53        4.46      6.20 o
   7   6   7       48.74       40.37     14.30 o
   8   6   7       80.55       63.88     23.42 o
 -11   7   7        2.13       -0.71      6.84 o
 -10   7   7        0.72       -3.24      4.70 o
  -9   7   7      646.09      661.47     21.78 o
  -8   7   7       49.14       33.96      6.61 o
  -7   7   7       41.65       33.52      5.65 o
  -6   7   7      232.59      196.54     12.03 o
  -5   7   7      750.02      730.33     20.49 o
  -4   7   7       37.22       36.62      8.53 o
  -3   7   7      544.28      564.33     24.91 o
  -2   7   7      218.83      215.88     11.16 o
  -1   7   7      783.15      746.02     30.10 o
   0   7   7      629.23      664.17     20.13 o
   1   7   7      312.15      330.19     16.41 o
   2   7   7      163.59      160.80     15.48 o
   3   7   7      992.37     1017.33     34.40 o
   4   7   7      901.29      960.45     44.56 o
   5   7   7       11.30        4.29      6.73 o
   6   7   7        0.47       13.49     15.61 o
   7   7   7        9.28        6.39     15.61 o
 -11   8   7       46.34       31.77     13.43 o
 -10   8   7       60.06       49.74      9.22 o
  -9   8   7      765.92      829.72     25.84 o
  -8   8   7       71.37       72.19      8.44 o
  -7   8   7       48.11       40.45      7.08 o
  -6   8   7      178.13      179.14     12.54 o
  -5   8   7      790.03      769.27     22.43 o
  -4   8   7      129.01      170.59     13.01 o
  -3   8   7       10.06       10.91      5.85 o
  -2   8   7       75.00       63.16      8.47 o
  -1   8   7        6.01        0.39      4.84 o
   0   8   7      163.42      161.09     12.34 o
   1   8   7        1.01       -0.27      4.81 o
   2   8   7      368.33      321.91     23.97 o
   3   8   7      440.85      424.78     34.38 o
   4   8   7        6.05        4.26     12.07 o
   5   8   7      163.15      156.70     41.88 o
   6   8   7        5.29        7.10     15.61 o
 -11   9   7       40.25       52.83      9.80 o
 -10   9   7      188.44      178.27     14.95 o
  -9   9   7      168.22      204.05     15.46 o
  -8   9   7       13.92        9.72      5.76 o
  -7   9   7       97.64       84.34     11.80 o
  -6   9   7        1.50        2.37      4.84 o
  -5   9   7        1.48       -5.09      5.29 o
  -4   9   7      596.77      567.48     23.10 o
  -3   9   7      703.10      684.01     35.91 o
  -2   9   7      226.18      235.24     17.56 o
  -1   9   7       72.31       52.18      8.60 o
   0   9   7      145.17      159.29     13.47 o
   1   9   7       26.12       15.07      9.70 o
   2   9   7      109.08       92.27     24.13 o
   3   9   7      207.33      156.15     32.65 o
   4   9   7      223.70      242.74     40.46 o
   5   9   7        0.02        2.84     14.20 o
 -10  10   7        5.84        3.89      7.55 o
  -9  10   7       33.75       33.22      8.89 o
  -8  10   7      120.81      126.09     12.07 o
  -7  10   7       26.00        7.23      6.44 o
  -6  10   7      106.27      154.97     14.92 o
  -5  10   7        4.78       -1.82      6.09 o
  -4  10   7        8.76       13.18      7.05 o
  -3  10   7      368.72      382.12     24.03 o
  -2  10   7      455.51      492.41     40.00 o
  -1  10   7        5.26       -0.80      9.55 o
   0  10   7      126.85      106.42     19.57 o
   1  10   7       62.20       90.20     18.78 o
   2  10   7        0.50       -9.94     10.65 o
   3  10   7       30.30       46.84     21.29 o
   4  10   7        2.71       -6.39     13.49 o
 -10  11   7        6.27        4.98      8.42 o
  -9  11   7        7.53       -2.12      7.33 o
  -8  11   7        3.21        6.48      8.04 o
  -7  11   7      387.24      398.35     21.60 o
  -6  11   7       30.25       39.67     10.30 o
  -5  11   7       26.02        6.78     10.76 o
  -4  11   7      135.06      144.00     21.85 o
  -3  11   7       68.12       57.64     17.27 o
  -2  11   7      475.66      540.89     44.92 o
  -1  11   7        0.10        0.91     10.22 o
   0  11   7        1.24       -3.72      9.03 o
   1  11   7        1.70       16.63     12.10 o
   2  11   7      132.46      127.76     32.65 o
   3  11   7       54.79       19.87     20.58 o
  -9  12   7        3.14        2.65     12.50 o
  -8  12   7      134.24      103.65     16.46 o
  -7  12   7       10.53        7.27      8.73 o
  -6  12   7        0.91       -1.36     10.69 o
  -5  12   7       56.89       41.10     15.57 o
  -4  12   7      681.11      743.80     70.26 o
  -3  12   7       84.61       70.00     19.17 o
  -2  12   7       75.93       61.68     30.16 o
  -1  12   7       97.31       58.40     42.23 o
   0  12   7       13.34        8.50     12.79 o
   1  12   7       58.18       37.97     16.06 o
   2  12   7       44.02       41.17     24.13 o
  -7  13   7        0.70        4.37     11.15 o
  -6  13   7       48.33       10.02     13.52 o
  -5  13   7        0.26       -6.73     14.47 o
  -4  13   7      526.65      465.80     45.37 o
  -3  13   7        0.53       -5.12     11.41 o
  -2  13   7      248.69      223.17     32.07 o
  -1  13   7        2.42       -1.48     11.92 o
   0  13   7       16.02       -1.04     13.24 o
  -5  14   7       71.33      116.85     27.07 o
  -4  14   7        0.05       -1.01     15.76 o
  -3  14   7       23.82       13.04     16.04 o
   2 -14   8      100.23       96.25     27.68 o
   3 -14   8       16.35       18.43     14.03 o
   4 -14   8       12.57        0.40     10.84 o
   5 -14   8        2.52       -2.09     11.06 o
  -1 -13   8       92.05      130.48     24.45 o
   0 -13   8       59.65       21.58     14.80 o
   1 -13   8      494.27      477.73     65.30 o
   2 -13   8        8.71        1.71      9.93 o
   3 -13   8      283.21      330.32     29.67 o
   4 -13   8       41.09       20.89     13.81 o
   5 -13   8       15.63       10.61     11.30 o
   6 -13   8       56.12       45.98     14.76 o
   7 -13   8       67.73       55.12     15.56 o
  -3 -12   8        2.72        9.23     16.32 o
  -2 -12   8      291.99      336.01     35.62 o
  -1 -12   8        0.43        1.86     11.01 o
   0 -12   8        4.46       -5.16     10.29 o
   1 -12   8      158.58      161.94     39.84 o
   2 -12   8      584.80      563.53     33.63 o
   3 -12   8     1160.02     1268.68     48.29 o
   4 -12   8      404.16      369.63     30.03 o
   5 -12   8      193.32      172.33     27.90 o
   6 -12   8      176.38      160.69     20.60 o
   7 -12   8      388.35      340.20     30.84 o
   8 -12   8       91.92       78.37     15.89 o
  -4 -11   8      147.02      126.90     22.30 o
  -3 -11   8      378.57      430.88     30.23 o
  -2 -11   8       34.73       10.12     17.61 o
  -1 -11   8      132.25      141.37     17.43 o
   0 -11   8       76.75       82.66     13.00 o
   1 -11   8      852.90      933.77     36.77 o
   2 -11   8       86.09      120.72     16.71 o
   3 -11   8        4.50       -0.89      8.29 o
   4 -11   8      661.99      646.24     46.51 o
   5 -11   8      242.80      244.40     22.51 o
   6 -11   8     1341.02     1388.15     55.83 o
   7 -11   8       27.21       18.81      9.93 o
   8 -11   8       12.27       19.50     10.36 o
   9 -11   8       76.96       86.86     17.80 o
  -5 -10   8      142.30      113.01     16.84 o
  -4 -10   8      307.27      289.63     21.00 o
  -3 -10   8       28.41       27.25      8.91 o
  -2 -10   8      179.43      166.33     15.90 o
  -1 -10   8      139.42      128.09     14.14 o
   0 -10   8      439.10      447.56     19.99 o
   1 -10   8      354.75      362.20     19.94 o
   2 -10   8        0.52        3.16      5.28 o
   3 -10   8       74.12       62.24     11.65 o
   4 -10   8       51.79       37.77     10.09 o
   5 -10   8     2002.30     2031.45     67.41 o
   6 -10   8        2.48        5.57      7.42 o
   7 -10   8      820.55      778.87     57.06 o
   8 -10   8       94.13       85.30     15.21 o
   9 -10   8       16.65       16.85     11.78 o
  10 -10   8      128.94      165.90     31.14 o
  -6  -9   8        7.28        5.40      7.91 o
  -5  -9   8      181.99      180.20     18.54 o
  -4  -9   8        2.05        8.10      6.69 o
  -3  -9   8      878.20      981.06     28.90 o
  -2  -9   8       21.60       11.77      6.49 o
  -1  -9   8      465.57      501.44     17.47 o
   0  -9   8      419.87      445.16     18.12 o
   1  -9   8      111.83      111.66     10.61 o
   2  -9   8      101.26       84.26      8.26 o
   3  -9   8        1.80       -4.49      5.00 o
   4  -9   8       77.83       65.44      8.92 o
   5  -9   8      207.05      231.92     22.02 o
   6  -9   8      274.00      265.29     19.18 o
   7  -9   8       16.53       28.68     10.12 o
   8  -9   8      963.78      953.61     39.21 o
   9  -9   8      273.49      258.62     23.92 o
  10  -9   8        3.70        6.44     11.79 o
  -7  -8   8       43.51       58.24     11.87 o
  -6  -8   8       45.00       26.59      8.91 o
  -5  -8   8       47.62       39.94      8.00 o
  -4  -8   8      163.24      183.08     13.67 o
  -3  -8   8      125.36      121.68      9.01 o
  -2  -8   8      119.02      126.73      9.25 o
  -1  -8   8      618.12      621.36     23.00 o
   0  -8   8      184.81      188.85     10.38 o
   1  -8   8      785.16      805.85     21.92 o
   2  -8   8      131.84      109.44      8.54 o
   3  -8   8      705.22      789.63     20.73 o
   4  -8   8      382.50      415.34     19.15 o
   5  -8   8      770.41      796.56     26.84 o
   6  -8   8        3.34        3.30      5.93 o
   7  -8   8      642.06      638.83     31.85 o
   8  -8   8      521.54      531.53     31.06 o
   9  -8   8      174.06       82.46     16.58 o
  10  -8   8       23.03       18.13     12.81 o
  -8  -7   8        2.66        6.15      6.67 o
  -7  -7   8       13.22        5.49      6.97 o
  -6  -7   8        0.60        2.14      5.61 o
  -5  -7   8      318.00      354.37     18.67 o
  -4  -7   8      497.64      511.67     15.77 o
  -3  -7   8        1.56       -0.59      3.37 o
  -2  -7   8       95.29      104.34      7.35 o
  -1  -7   8      802.89      836.40     20.61 o
   0  -7   8      374.69      356.18     12.91 o
   1  -7   8       36.09       33.09      4.74 o
   2  -7   8      803.54      788.48     17.64 o
   3  -7   8      153.23      152.87     10.03 o
   4  -7   8      505.12      520.28     17.31 o
   5  -7   8      104.64      110.07     11.01 o
   6  -7   8        3.37        2.44      5.69 o
   7  -7   8     1283.43     1167.95     45.89 o
   8  -7   8       22.55       24.17      9.32 o
   9  -7   8      230.17      198.62     23.05 o
  10  -7   8       15.38       25.77     18.12 o
  -8  -6   8       39.35       39.47      8.61 o
  -7  -6   8      230.29      214.38     13.77 o
  -6  -6   8      269.98      259.10     15.11 o
  -5  -6   8       43.68       32.23      5.40 o
  -4  -6   8       90.42       77.61      6.82 o
  -3  -6   8       29.92       40.09      5.65 o
  -2  -6   8        9.00        7.10      3.89 o
  -1  -6   8     4077.24     4002.22     53.72 o
   0  -6   8       43.30       46.71      4.42 o
   1  -6   8      750.64      763.49     15.22 o
   2  -6   8       30.25       23.76      3.77 o
   3  -6   8     2067.68     2047.59     32.73 o
   4  -6   8     2488.44     2550.67     46.92 o
   5  -6   8      633.82      637.00     28.99 o
   6  -6   8     1843.11     1868.39     47.63 o
   7  -6   8       89.79       66.95     11.69 o
   8  -6   8      147.05      162.77     16.97 o
   9  -6   8        0.95        0.04      7.55 o
  10  -6   8       70.78       93.40     16.76 o
  11  -6   8      382.54      405.68     42.94 o
  -9  -5   8        8.61        2.62      7.37 o
  -8  -5   8      238.57      209.12     18.55 o
  -7  -5   8       14.77       18.56      5.68 o
  -6  -5   8      693.53      706.78     16.36 o
  -5  -5   8       59.03       43.29      6.33 o
  -4  -5   8       49.56       55.87      5.42 o
  -3  -5   8      438.16      440.60     11.85 o
  -2  -5   8      924.69      846.65     19.42 o
  -1  -5   8      864.53      931.36     16.75 o
   0  -5   8      424.46      488.38      9.73 o
   1  -5   8       48.39       45.73      3.90 o
   2  -5   8      295.56      265.86      9.27 o
   3  -5   8     2244.44     2259.23     31.89 o
   4  -5   8      349.85      371.73     11.51 o
   5  -5   8      702.16      707.82     23.75 o
   6  -5   8      324.53      302.55     29.32 o
   7  -5   8     1166.81     1151.69     40.24 o
   8  -5   8      201.74      179.42     25.91 o
   9  -5   8      794.91      797.53     42.91 o
  10  -5   8      197.24      195.12     78.78 o
  11  -5   8        1.54       -4.87     11.01 o
  -9  -4   8       39.92       34.11      7.93 o
  -8  -4   8      128.32      139.39     11.31 o
  -7  -4   8       78.97       79.83      7.05 o
  -6  -4   8      685.80      694.58     14.39 o
  -5  -4   8      362.97      345.84      9.49 o
  -4  -4   8      293.68      298.30     10.14 o
  -3  -4   8      500.94      463.07      9.62 o
  -2  -4   8      213.04      187.18      7.27 o
  -1  -4   8      221.36      190.34      9.30 o
   0  -4   8      228.90      238.30      6.93 o
   1  -4   8     1071.04     1038.16     20.74 o
   2  -4   8     3753.13     3753.11     43.12 o
   3  -4   8      115.49      149.34      8.10 o
   4  -4   8      116.40       88.17      9.35 o
   5  -4   8        9.46        5.37      3.74 o
   6  -4   8     4403.68     4526.85     71.50 o
   7  -4   8       11.23        1.12     10.65 o
   8  -4   8      218.25      241.70     26.04 o
   9  -4   8        0.30        2.44      8.87 o
  10  -4   8       72.13       92.18     19.52 o
  11  -4   8      387.75      385.53     36.86 o
 -10  -3   8       38.82       41.36      7.65 o
  -9  -3   8       13.17        3.97      4.93 o
  -8  -3   8      159.54      164.42     13.70 o
  -7  -3   8       18.10        9.10      4.36 o
  -6  -3   8      752.54      758.62     13.25 o
  -5  -3   8      129.19      120.82      6.96 o
  -4  -3   8       96.26      105.89      6.05 o
  -3  -3   8       11.45        4.43      1.82 o
  -2  -3   8        2.38        8.82      2.52 o
  -1  -3   8      244.29      247.06      8.69 o
   0  -3   8      124.12      101.46      5.94 o
   1  -3   8       11.92        1.73      2.19 o
   2  -3   8      110.01       97.32      6.84 o
   3  -3   8       19.73       18.20      3.30 o
   4  -3   8      377.23      356.08     14.60 o
   5  -3   8     2545.98     2698.48     46.51 o
   6  -3   8     1403.51     1456.43     29.58 o
   7  -3   8       29.59       24.84      5.11 o
   8  -3   8      258.20      278.39     27.60 o
   9  -3   8     1352.60     1378.66     97.59 o
  10  -3   8      766.44      832.38    128.82 o
  11  -3   8       11.56       32.64     14.65 o
 -10  -2   8       48.08       49.13     15.97 o
  -9  -2   8       13.55        6.39      5.86 o
  -8  -2   8      244.74      223.70     19.43 o
  -7  -2   8     1076.28     1036.50     38.81 o
  -6  -2   8      103.67      114.30      9.38 o
  -5  -2   8       67.88       68.07      3.91 o
  -4  -2   8      507.72      572.19     10.33 o
  -3  -2   8      344.61      295.21     10.55 o
  -2  -2   8      562.99      629.42     12.46 o
  -1  -2   8     1156.83     1105.83     15.20 o
   0  -2   8      224.79      157.03      6.25 o
   1  -2   8     1291.45     1395.57     22.47 o
   2  -2   8      111.80      216.69     20.64 o
   3  -2   8     1046.69     1047.84     23.28 o
   4  -2   8     1773.31     1785.78     35.91 o
   5  -2   8       99.62       90.45      9.11 o
   6  -2   8      105.39      118.45      9.50 o
   7  -2   8       11.64        8.91      4.93 o
   8  -2   8      838.57      865.22     33.45 o
   9  -2   8      369.38      362.81     32.61 o
  10  -2   8        0.47       15.03     11.01 o
 -11  -1   8      137.14      108.59     13.49 o
 -10  -1   8        0.19        7.10     14.90 o
  -9  -1   8       12.94        2.84     12.07 o
  -8  -1   8      758.98      639.49     51.81 o
  -7  -1   8      177.97      173.34     15.02 o
  -6  -1   8      379.68      391.27     19.79 o
  -5  -1   8     1237.56     1406.77     45.83 o
  -4  -1   8     2623.80     2446.08     61.23 o
  -3  -1   8      459.12      411.08      9.28 o
  -2  -1   8       16.20       26.01      3.74 o
  -1  -1   8      791.94      951.87     15.93 o
   0  -1   8      247.16      264.55      8.39 o
   1  -1   8      694.80      656.42     15.96 o
   2  -1   8      694.77      619.14     16.67 o
   3  -1   8      550.67      786.16     17.97 o
   4  -1   8     1154.69     1141.23     34.22 o
   5  -1   8      111.14      119.40     10.86 o
   6  -1   8      224.55      219.01     15.38 o
   7  -1   8      224.63      256.07     14.60 o
   8  -1   8      615.71      684.87     24.89 o
   9  -1   8       18.30       39.08     13.02 o
  10  -1   8      374.87      342.55     48.97 o
 -11   0   8       15.83       -2.13     16.32 o
 -10   0   8       63.14       55.36     20.58 o
  -9   0   8      189.73      209.38     34.78 o
  -8   0   8      177.02      145.18     12.56 o
  -7   0   8        6.69        6.51      5.37 o
  -6   0   8      303.42      304.10     15.23 o
  -5   0   8      932.95      878.05     28.64 o
  -4   0   8     5219.39     5141.63     66.67 o
  -3   0   8      632.75      701.55     12.00 o
  -2   0   8     1758.80     1772.99     23.76 o
  -1   0   8      480.33      483.29     11.84 o
   0   0   8       54.42       33.46      6.28 o
   1   0   8     1892.94     1963.07     27.97 o
   2   0   8       10.67       -0.83      2.38 o
   3   0   8      152.48      177.13      9.52 o
   4   0   8       41.61       29.74      5.14 o
   5   0   8       27.59       31.03      8.50 o
   6   0   8       58.89       63.72     10.67 o
   7   0   8      139.12      135.41     14.25 o
   8   0   8      142.79      150.00     13.34 o
   9   0   8       41.98       41.23     13.63 o
  10   0   8       40.12       38.33     14.24 o
 -11   1   8       23.10       14.85     14.20 o
 -10   1   8      159.51      194.76     35.49 o
  -9   1   8      511.97      500.17     24.97 o
  -8   1   8      150.02      180.65     22.33 o
  -7   1   8      196.93      207.17     22.33 o
  -6   1   8      317.51      344.94     37.62 o
  -5   1   8     2010.51     1858.87     28.71 o
  -4   1   8       86.95       86.77      4.64 o
  -3   1   8     3659.37     3924.41     53.57 o
  -2   1   8     1029.30      962.65     16.69 o
  -1   1   8    11943.85    12149.51    124.35 o
   0   1   8     1182.67     1130.13     18.72 o
   1   1   8      457.16      615.89     15.73 o
   2   1   8       43.86       34.52      6.27 o
   3   1   8      437.75      426.89     22.04 o
   4   1   8      422.17      404.42     21.11 o
   5   1   8      194.52      196.11     13.94 o
   6   1   8      318.06      245.00     16.10 o
   7   1   8       98.38       94.37     10.44 o
   8   1   8       60.80       81.11     10.54 o
   9   1   8        1.74        2.46      9.78 o
  10   1   8      138.51      149.11     25.91 o
 -11   2   8      132.07      150.38     26.26 o
 -10   2   8      109.16       77.35     17.18 o
  -9   2   8       38.87       27.91     14.20 o
  -8   2   8       57.43       49.36     12.79 o
  -7   2   8        5.81        4.97     12.07 o
  -6   2   8     1129.53     1017.08     58.91 o
  -5   2   8      114.57      104.99      5.12 o
  -4   2   8       35.85       61.50      4.77 o
  -3   2   8      157.82      177.51      8.07 o
  -2   2   8     5455.09     5353.65     65.16 o
  -1   2   8     2305.36     2165.08     34.91 o
   0   2   8     2692.98     2934.69     41.73 o
   1   2   8     1500.22     1530.36     26.35 o
   2   2   8      485.56      443.91     16.51 o
   3   2   8      371.44      331.64     16.08 o
   4   2   8       65.22       54.39      8.46 o
   5   2   8      337.46      338.83     18.70 o
   6   2   8        1.06       -1.48      5.20 o
   7   2   8       80.34       74.52      9.77 o
   8   2   8      189.77      179.56     14.68 o
   9   2   8       21.64       14.83     13.13 o
 -11   3   8       13.37        9.26      4.38 o
 -10   3   8      301.77      299.80     12.40 o
  -9   3   8      102.57       91.74     12.06 o
  -8   3   8       69.06       78.21     40.10 o
  -7   3   8      562.42      569.54     14.45 o
  -6   3   8       14.69       16.94      3.12 o
  -5   3   8      418.66      393.18     10.91 o
  -4   3   8       15.87       11.41      3.19 o
  -3   3   8     4045.02     4008.47     52.24 o
  -2   3   8       23.54       13.61      3.33 o
  -1   3   8      154.26      163.70      8.20 o
   0   3   8      399.40      471.89     12.72 o
   1   3   8     3626.04     3628.27     62.22 o
   2   3   8     4401.59     4585.38     72.93 o
   3   3   8      358.58      387.53     16.48 o
   4   3   8      330.13      333.47     18.62 o
   5   3   8       65.07       76.02     12.86 o
   6   3   8      207.00      251.62     16.44 o
   7   3   8        0.46        6.09      5.85 o
   8   3   8       57.45       70.10     16.36 o
   9   3   8      155.36      162.89     30.87 o
 -11   4   8      183.51      179.35     10.78 o
 -10   4   8       11.85        6.69      4.27 o
  -9   4   8      479.07      459.27     15.46 o
  -8   4   8       71.14       66.08      5.28 o
  -7   4   8       45.18       30.57      3.91 o
  -6   4   8       22.96       21.90      3.96 o
  -5   4   8      343.84      332.25     11.36 o
  -4   4   8      182.24      181.95     17.65 o
  -3   4   8      124.21      104.79      7.94 o
  -2   4   8      133.31      155.76      9.02 o
  -1   4   8      842.24      832.74     17.72 o
   0   4   8       85.17       54.77      5.87 o
   1   4   8     3947.46     3777.21     66.56 o
   2   4   8       64.07       62.11     12.80 o
   3   4   8      709.71      700.15     21.69 o
   4   4   8      192.51      193.52     15.46 o
   5   4   8      211.56      215.43     16.50 o
   6   4   8      151.47      185.10     14.50 o
   7   4   8      155.52      167.07     15.55 o
   8   4   8       22.78       24.84     12.04 o
 -11   5   8      115.77      142.31     11.11 o
 -10   5   8       20.93       29.60      6.50 o
  -9   5   8       21.37       27.68      6.40 o
  -8   5   8      372.01      387.22     10.87 o
  -7   5   8      352.18      341.87     10.66 o
  -6   5   8       51.10       48.23      5.72 o
  -5   5   8      219.42      203.51     10.70 o
  -4   5   8       12.73       19.94      4.95 o
  -3   5   8     1981.49     2043.33     39.17 o
  -2   5   8       24.04       18.49      4.75 o
  -1   5   8      123.62      121.62      8.12 o
   0   5   8      190.94      135.94      9.02 o
   1   5   8      104.97      137.10     11.77 o
   2   5   8      153.96      161.94     17.89 o
   3   5   8      115.35       95.61     11.38 o
   4   5   8     1211.59     1354.43     45.02 o
   5   5   8      286.80      301.70     26.28 o
   6   5   8      166.11      184.89     40.40 o
   7   5   8       20.32        7.96     10.29 o
   8   5   8        0.18        4.26     15.61 o
 -11   6   8        0.22        4.86      5.74 o
 -10   6   8        2.81        0.72      4.33 o
  -9   6   8      105.84      109.76      9.39 o
  -8   6   8     1098.08     1108.30     23.51 o
  -7   6   8       14.38        9.81      4.13 o
  -6   6   8     1035.93     1021.51     22.99 o
  -5   6   8      251.28      212.67     12.02 o
  -4   6   8       22.12       15.28      4.65 o
  -3   6   8      290.80      289.68     15.08 o
  -2   6   8        0.25        5.99      4.16 o
  -1   6   8       56.92       27.47      5.04 o
   0   6   8       20.56       13.60      4.92 o
   1   6   8      822.47      820.42     24.88 o
   2   6   8      186.35      164.40     13.12 o
   3   6   8      330.36      303.72     31.66 o
   4   6   8      608.12      635.35     26.21 o
   5   6   8      106.31      138.26     27.24 o
   6   6   8      100.88       96.63     19.55 o
   7   6   8       46.96        9.94     14.90 o
 -11   7   8      219.44      207.38     16.75 o
 -10   7   8       26.80       28.59      6.61 o
  -9   7   8      481.12      546.50     19.84 o
  -8   7   8       52.80       45.98      6.60 o
  -7   7   8      111.09      126.99     10.02 o
  -6   7   8       31.48       38.31      6.35 o
  -5   7   8     2337.33     2272.66     40.25 o
  -4   7   8       38.83       37.93      6.56 o
  -3   7   8       75.98       70.36      8.51 o
  -2   7   8        1.91       -4.08      4.08 o
  -1   7   8      244.94      238.21     14.93 o
   0   7   8      281.08      312.49     15.92 o
   1   7   8        6.02        6.20      4.75 o
   2   7   8        4.38       11.02      6.66 o
   3   7   8      383.84      362.70     25.53 o
   4   7   8        5.44        0.35      6.64 o
   5   7   8      151.67      150.56     18.12 o
   6   7   8        0.80       -2.13     13.49 o
   7   7   8      194.10      283.90     45.42 o
 -11   8   8       20.46       13.11      8.92 o
 -10   8   8      752.44      764.44     25.29 o
  -9   8   8      651.28      655.93     28.76 o
  -8   8   8      151.50      137.83     11.19 o
  -7   8   8       15.07       10.68      6.43 o
  -6   8   8       74.70       94.96      9.72 o
  -5   8   8     1329.42     1351.16     30.84 o
  -4   8   8      464.95      471.44     20.29 o
  -3   8   8      105.21       83.33     12.50 o
  -2   8   8       13.00       10.45      6.22 o
  -1   8   8      442.89      363.65     18.55 o
   0   8   8      124.36      123.79     11.37 o
   1   8   8      102.74       96.49     11.48 o
   2   8   8       76.17       37.59     29.81 o
   3   8   8      214.30      170.34     32.65 o
   4   8   8      391.31      500.13     48.62 o
   5   8   8       52.16       21.40     18.81 o
   6   8   8       27.83        7.10     17.74 o
 -10   9   8      105.68       99.87     12.20 o
  -9   9   8      412.60      384.32     21.23 o
  -8   9   8      265.85      249.70     15.57 o
  -7   9   8      140.07      159.24     14.35 o
  -6   9   8     1024.69     1052.72     31.20 o
  -5   9   8      157.52      155.79     14.45 o
  -4   9   8      134.84      179.02     28.34 o
  -3   9   8       83.40       82.82     11.85 o
  -2   9   8      194.48      187.32     16.39 o
  -1   9   8      858.51      901.48     41.93 o
   0   9   8      178.35      198.38     45.07 o
   1   9   8       91.43      116.24     19.78 o
   2   9   8       88.44       80.20     24.84 o
   3   9   8       93.53       97.24     26.97 o
   4   9   8       10.66       -9.94     12.78 o
   5   9   8        4.42       -4.97     14.20 o
 -10  10   8      154.85      148.04     15.03 o
  -9  10   8      152.99      137.76     14.15 o
  -8  10   8        6.98        0.20      5.78 o
  -7  10   8     1273.91     1316.26     37.05 o
  -6  10   8        8.15        3.78      6.70 o
  -5  10   8      100.76      107.58     13.02 o
  -4  10   8      423.88      407.73     47.64 o
  -3  10   8      467.65      434.92     25.65 o
  -2  10   8       82.88      100.03     19.59 o
  -1  10   8      315.97      320.81     32.85 o
   0  10   8        0.52        5.29      9.89 o
   1  10   8        3.47       15.67     11.79 o
   2  10   8      871.48      954.62     70.98 o
   3  10   8        0.44        2.13     13.49 o
   4  10   8        0.27        3.55     16.32 o
  -9  11   8       21.06       12.36      8.77 o
  -8  11   8        0.69        3.85      6.71 o
  -7  11   8       19.29       35.36     13.42 o
  -6  11   8     1246.30     1253.82     43.98 o
  -5  11   8       22.65       19.35     10.59 o
  -4  11   8       44.67       41.59     16.54 o
  -3  11   8       63.90       62.82     30.87 o
  -2  11   8      126.14      133.69     34.42 o
  -1  11   8       76.13       55.65     25.91 o
   0  11   8      169.53      129.81     22.73 o
   1  11   8       34.49       42.61     16.32 o
   2  11   8       93.21      105.04     31.23 o
   3  11   8        2.67       20.58     20.58 o
  -8  12   8        3.11       -0.14     11.04 o
  -7  12   8      130.00      182.09     31.88 o
  -6  12   8       93.19       97.89     24.24 o
  -5  12   8      321.62      316.84     32.17 o
  -4  12   8      351.30      331.56     37.15 o
  -3  12   8      176.98      187.83     29.06 o
  -2  12   8      232.53      230.15     31.36 o
  -1  12   8        2.87        7.31     12.73 o
   0  12   8       45.28       69.82     19.32 o
   1  12   8        5.37        4.26     17.03 o
  -7  13   8       40.78       17.89     11.69 o
  -6  13   8       10.27       10.07     13.37 o
  -5  13   8       31.97       28.79     17.99 o
  -4  13   8      121.25       81.34     35.84 o
  -3  13   8      158.07      159.71     28.83 o
  -2  13   8       73.84       80.44     21.51 o
  -1  13   8       95.76      144.16     26.85 o
   3 -14   9       64.11       34.34     16.81 o
   4 -14   9        0.22        8.58     14.14 o
  -1 -13   9        1.70       -8.59     12.10 o
   0 -13   9      284.74      248.06     79.85 o
   1 -13   9       41.90       21.27     14.45 o
   2 -13   9      275.17      213.12     30.50 o
   3 -13   9      134.73      128.56     19.61 o
   4 -13   9       31.10       30.42     12.82 o
   5 -13   9       21.06        4.23     10.03 o
   6 -13   9        2.88       16.20     11.82 o
   7 -13   9        2.37       11.65     11.69 o
  -2 -12   9      124.33       98.58     21.79 o
  -1 -12   9      180.45      236.06     30.81 o
   0 -12   9       56.37       66.31     23.07 o
   1 -12   9      368.63      405.94     40.81 o
   2 -12   9      269.91      305.99     25.80 o
   3 -12   9      153.80      130.31     23.52 o
   4 -12   9       25.16       34.29     12.27 o
   5 -12   9       71.12       57.63     14.59 o
   6 -12   9       40.32       31.53     20.15 o
   7 -12   9       12.92       16.30     11.42 o
   8 -12   9       30.12       24.88     13.54 o
  -4 -11   9       32.72       27.60     13.44 o
  -3 -11   9       19.81       19.47      9.89 o
  -2 -11   9      228.86      257.16     23.89 o
  -1 -11   9       27.44       19.64     10.00 o
   0 -11   9      514.35      545.42     40.73 o
   1 -11   9      255.48      299.05     36.53 o
   2 -11   9      272.74      292.86     24.72 o
   3 -11   9      756.61      801.99     59.55 o
   4 -11   9      431.44      402.67     29.90 o
   5 -11   9     1290.20     1279.13     44.21 o
   6 -11   9       16.89        9.24      9.29 o
   7 -11   9        8.03        4.30      9.03 o
   8 -11   9      118.15      121.74     23.46 o
   9 -11   9       50.12       51.50     13.87 o
  -5 -10   9       34.92       14.44      9.76 o
  -4 -10   9       67.40       69.63     13.03 o
  -3 -10   9      672.71      728.27     39.34 o
  -2 -10   9       18.39       13.63      7.45 o
  -1 -10   9      151.65      133.33     14.12 o
   0 -10   9       28.59       24.01      6.36 o
   1 -10   9      472.50      453.53     39.11 o
   2 -10   9      632.79      645.35     29.86 o
   3 -10   9     1294.92     1264.11     40.31 o
   4 -10   9      488.63      520.90     28.96 o
   5 -10   9      172.47      175.13     43.44 o
   6 -10   9     1015.14      952.51     38.43 o
   7 -10   9      216.77      180.66     19.69 o
   8 -10   9       98.74       96.82     16.14 o
   9 -10   9      102.58      123.51     18.30 o
  -6  -9   9        2.83        2.99      8.23 o
  -5  -9   9       24.45       27.02      9.29 o
  -4  -9   9      293.14      312.65     21.10 o
  -3  -9   9       43.23       46.69      8.80 o
  -2  -9   9      389.33      397.51     21.16 o
  -1  -9   9      169.15      169.27     14.18 o
   0  -9   9      960.02      991.13     23.74 o
   1  -9   9     1179.43     1172.18     26.81 o
   2  -9   9        0.20       -3.16      4.32 o
   3  -9   9     1013.32     1174.83     33.28 o
   4  -9   9       36.50       39.64      7.68 o
   5  -9   9     3868.12     4034.04     84.28 o
   6  -9   9      185.93      186.87     30.22 o
   7  -9   9       98.53      122.19     21.62 o
   8  -9   9      175.67      133.29     17.62 o
   9  -9   9       31.59       23.92     13.10 o
  10  -9   9       71.56       30.55     14.54 o
  -7  -8   9       84.13       71.17     12.52 o
  -6  -8   9        1.64       -6.10      6.10 o
  -5  -8   9      233.24      220.58     15.92 o
  -4  -8   9      156.79      153.17     11.90 o
  -3  -8   9       33.75       26.88      6.25 o
  -2  -8   9      191.84      153.67     11.79 o
  -1  -8   9      737.75      750.25     21.00 o
   0  -8   9     2437.72     2559.17     38.13 o
   1  -8   9      265.66      268.79     11.89 o
   2  -8   9      565.67      600.98     16.49 o
   3  -8   9      814.64      828.94     32.91 o
   4  -8   9      404.01      431.54     19.29 o
   5  -8   9       95.79      102.89     10.47 o
   6  -8   9       86.26       92.37     13.73 o
   7  -8   9     1139.03     1093.74     38.75 o
   8  -8   9      285.11      247.55     26.80 o
   9  -8   9      600.88      538.58     38.77 o
  10  -8   9        7.18        1.82     11.18 o
  -7  -7   9      200.06      149.47     13.91 o
  -6  -7   9      152.29      178.39     13.64 o
  -5  -7   9      182.45      181.44     11.98 o
  -4  -7   9        5.29        1.51      3.75 o
  -3  -7   9      174.34      189.90     11.65 o
  -2  -7   9       72.31       74.61      7.97 o
  -1  -7   9      349.22      346.98     15.24 o
   0  -7   9        8.69        7.21      3.70 o
   1  -7   9      965.78     1031.60     20.44 o
   2  -7   9       71.88       66.38      6.14 o
   3  -7   9     1706.50     1764.14     31.35 o
   4  -7   9      969.67      974.44     28.13 o
   5  -7   9      844.96      875.67     27.03 o
   6  -7   9      219.10      212.94     18.84 o
   7  -7   9      719.62      748.24     35.65 o
   8  -7   9      310.01      333.82     29.03 o
   9  -7   9        0.03       -9.06      9.06 o
  10  -7   9      762.33      876.41     59.08 o
  -8  -6   9        5.45        3.08      7.88 o
  -7  -6   9      128.56       83.36      9.20 o
  -6  -6   9        5.42       -0.01      4.84 o
  -5  -6   9      142.12      145.14     10.11 o
  -4  -6   9        2.61        0.86      3.54 o
  -3  -6   9       55.13       64.18      7.24 o
  -2  -6   9      156.60      165.30     10.15 o
  -1  -6   9      106.40       97.10      7.93 o
   0  -6   9        5.18        7.89      3.05 o
   1  -6   9        8.36       10.20      3.02 o
   2  -6   9     1472.66     1411.33     34.64 o
   3  -6   9     1215.25     1251.87     32.31 o
   4  -6   9     1082.55     1152.89     32.26 o
   5  -6   9        0.69       -0.48      4.70 o
   6  -6   9       15.59       13.20      6.57 o
   7  -6   9      724.89      767.14     31.53 o
   8  -6   9       54.74       46.17     10.69 o
   9  -6   9      399.17      435.81     41.43 o
  10  -6   9        0.85        1.59     11.41 o
  -9  -5   9       24.29       26.84      8.51 o
  -8  -5   9       18.84       -4.41      6.25 o
  -7  -5   9       79.42       89.50      9.80 o
  -6  -5   9        6.07       11.30      4.41 o
  -5  -5   9       40.10       28.49      4.57 o
  -4  -5   9      117.46      112.02      7.06 o
  -3  -5   9        3.84        1.51      3.03 o
  -2  -5   9       31.32       24.69      5.48 o
  -1  -5   9      271.99      237.88      9.69 o
   0  -5   9      143.88      169.37      7.44 o
   1  -5   9     1023.03     1034.00     16.78 o
   2  -5   9      547.51      586.20     13.38 o
   3  -5   9      272.11      293.48     11.10 o
   4  -5   9     2037.43     2033.60     30.11 o
   5  -5   9     1402.30     1374.85     43.80 o
   6  -5   9     2262.77     2236.36     60.26 o
   7  -5   9        3.06       -2.74      6.22 o
   8  -5   9      175.20      184.61     29.10 o
   9  -5   9      150.07      155.47     23.57 o
  10  -5   9      341.50      393.33     37.63 o
  -9  -4   9        2.75        7.92      6.03 o
  -8  -4   9       56.93       40.39      7.35 o
  -7  -4   9      164.81      172.91     12.25 o
  -6  -4   9       67.93       78.76      6.24 o
  -5  -4   9       80.54       82.53      5.37 o
  -4  -4   9        1.24        5.66      2.53 o
  -3  -4   9      437.17      391.53     11.24 o
  -2  -4   9       14.46        1.86      2.21 o
  -1  -4   9      171.76      219.35      9.33 o
   0  -4   9      338.30      308.40      9.63 o
   1  -4   9     3204.71     3289.94     41.62 o
   2  -4   9      475.07      519.53     12.67 o
   3  -4   9     2287.21     2331.75     41.76 o
   4  -4   9      108.89      130.81     14.71 o
   5  -4   9     1881.60     1930.60     40.02 o
   6  -4   9      156.84      178.64     12.97 o
   7  -4   9      520.24      531.95     35.63 o
   8  -4   9      551.81      531.65     39.56 o
   9  -4   9       13.15        9.66     11.01 o
  10  -4   9      331.60      282.86     31.63 o
 -10  -3   9        4.78       14.85      5.91 o
  -9  -3   9        0.22        2.81      4.45 o
  -8  -3   9      119.67      120.13      9.37 o
  -7  -3   9      890.41      941.88     23.19 o
  -6  -3   9       14.22       21.72      3.18 o
  -5  -3   9       52.46       61.63      4.74 o
  -4  -3   9       45.90       44.76      3.95 o
  -3  -3   9      392.12      325.43     14.88 o
  -2  -3   9      328.13      304.60      9.38 o
  -1  -3   9      657.97      791.05     16.16 o
   0  -3   9     1078.48     1163.07     17.39 o
   1  -3   9      645.24      578.26     14.05 o
   2  -3   9     2021.03     1949.87     39.33 o
   3  -3   9      134.62      137.89     10.42 o
   4  -3   9     1824.35     1942.65     39.51 o
   5  -3   9      415.04      414.75     17.43 o
   6  -3   9      889.98      915.54     32.79 o
   7  -3   9       56.24       63.80     10.24 o
   8  -3   9      526.00      538.90     56.33 o
   9  -3   9      702.63      721.56    102.20 o
  10  -3   9      289.77      308.84     32.58 o
 -10  -2   9       19.29       12.78      6.39 o
  -9  -2   9      251.95      242.04     15.23 o
  -8  -2   9      335.53      367.35     31.23 o
  -7  -2   9      265.56      276.83     13.01 o
  -6  -2   9      416.99      436.15     13.23 o
  -5  -2   9        2.86        5.69      2.59 o
  -4  -2   9     3361.88     3379.96     39.78 o
  -3  -2   9      230.63      186.04      6.96 o
  -2  -2   9      233.47      284.67      8.72 o
  -1  -2   9      840.46      940.39     14.26 o
   0  -2   9      792.55      943.69     15.87 o
   1  -2   9      144.72       41.11      4.52 o
   2  -2   9      421.75      412.52     16.65 o
   3  -2   9     1507.36     1507.39     41.16 o
   4  -2   9        5.63        9.16      4.18 o
   5  -2   9     1081.97     1042.47     25.94 o
   6  -2   9      109.83      108.61     21.92 o
   7  -2   9      161.15      167.18     12.62 o
   8  -2   9     2311.49     2433.90     50.42 o
   9  -2   9       57.60       38.75     13.98 o
  10  -2   9      195.36      160.72     30.52 o
 -10  -1   9       31.68       48.26     22.71 o
  -9  -1   9        6.42        7.10     14.20 o
  -8  -1   9       13.13       13.18      5.27 o
  -7  -1   9       21.76       21.53      5.83 o
  -6  -1   9       66.66       66.00      8.34 o
  -5  -1   9     1224.68     1258.59     19.44 o
  -4  -1   9     2758.01     2731.78     37.98 o
  -3  -1   9       12.55       13.71      2.75 o
  -2  -1   9        2.46       -0.29      1.74 o
  -1  -1   9       13.62       28.24      3.41 o
   0  -1   9      450.22      728.94     14.44 o
   1  -1   9      685.40      721.37     15.06 o
   2  -1   9     3410.49     3813.45     52.15 o
   3  -1   9        2.09        0.09      2.87 o
   4  -1   9      896.75      842.82     22.03 o
   5  -1   9       55.86       43.94      7.73 o
   6  -1   9      653.42      667.22     26.91 o
   7  -1   9      206.15      217.02     15.06 o
   8  -1   9       10.32       10.83      6.14 o
   9  -1   9      799.25      790.13     85.88 o
  10  -1   9      208.82      261.15     58.55 o
 -11   0   9       92.57      128.47     34.07 o
 -10   0   9      124.37       99.85     20.23 o
  -9   0   9       11.43       13.76     10.50 o
  -8   0   9       14.09       14.88      5.79 o
  -7   0   9      131.14      175.50     21.12 o
  -6   0   9       27.30       12.17      6.43 o
  -5   0   9      810.50      799.28     13.81 o
  -4   0   9     2297.80     2335.37     33.72 o
  -3   0   9     1562.68     1810.19     26.31 o
  -2   0   9     1812.70     1883.73     25.82 o
  -1   0   9      587.91      473.54     10.26 o
   0   0   9      497.65      502.77     12.04 o
   1   0   9     2905.80     3464.82     69.26 o
   2   0   9      340.27      295.60     12.11 o
   3   0   9      903.29      787.58     20.47 o
   4   0   9      416.56      375.35     15.27 o
   5   0   9       77.48       71.06      9.11 o
   6   0   9      394.69      424.72     24.52 o
   7   0   9      458.51      458.22     20.39 o
   8   0   9     1521.79     1523.17     38.50 o
   9   0   9       84.90       65.50     11.68 o
  10   0   9      296.52      283.16     31.84 o
 -11   1   9       12.14       11.91     12.43 o
 -10   1   9       58.22       53.49     41.17 o
  -9   1   9      171.85      174.04     18.60 o
  -8   1   9      172.87      171.37     13.94 o
  -7   1   9       78.17       88.01     22.00 o
  -6   1   9      179.53      190.21     27.68 o
  -5   1   9      589.73      574.21     10.08 o
  -4   1   9      274.97      361.27     10.32 o
  -3   1   9      184.51      199.40      8.39 o
  -2   1   9    11804.41    12178.96    135.54 o
  -1   1   9      811.43      825.72     15.61 o
   0   1   9      842.36      806.93     15.92 o
   1   1   9     2944.85     3084.79     43.60 o
   2   1   9      135.56      195.30     11.22 o
   3   1   9      373.69      331.98     19.77 o
   4   1   9     1159.50     1196.65     30.49 o
   5   1   9      159.48      158.87     14.73 o
   6   1   9      106.41      103.82     12.52 o
   7   1   9      188.34      194.44     14.93 o
   8   1   9       13.64       10.03      6.70 o
   9   1   9       71.23       80.33     18.10 o
 -11   2   9      269.58      259.14     30.79 o
 -10   2   9      734.26      694.24     44.36 o
  -9   2   9      759.70      769.35     43.29 o
  -8   2   9       58.64       70.98     22.00 o
  -7   2   9      228.42      271.13     36.91 o
  -6   2   9      268.50      253.56      6.05 o
  -5   2   9      262.73      199.17      8.49 o
  -4   2   9      467.13      496.68     12.72 o
  -3   2   9     1054.75     1040.97     21.58 o
  -2   2   9      153.60      173.43      9.83 o
  -1   2   9     3234.20     3423.62     43.23 o
   0   2   9      723.55      786.26     16.29 o
   1   2   9     1261.04     1287.82     24.35 o
   2   2   9     1711.64     1611.55     38.23 o
   3   2   9      184.89      192.62     14.47 o
   4   2   9       80.18       80.63     17.63 o
   5   2   9        0.11        0.94      5.80 o
   6   2   9        2.69       -0.32      5.36 o
   7   2   9       24.44       20.14      6.78 o
   8   2   9        3.93        4.24      6.34 o
   9   2   9        0.42        0.46     10.71 o
 -11   3   9      258.54      254.78     11.99 o
 -10   3   9        4.49       -4.48      9.55 o
  -9   3   9      100.89      100.85     18.78 o
  -8   3   9       36.38       37.26      4.87 o
  -7   3   9        1.13       -1.10      3.94 o
  -6   3   9     2743.22     2642.05     41.91 o
  -5   3   9      184.05      182.61      8.97 o
  -4   3   9      261.40      309.48     10.41 o
  -3   3   9       25.72       20.91      4.39 o
  -2   3   9      611.40      562.37     14.52 o
  -1   3   9     2048.05     2103.86     31.07 o
   0   3   9     1417.92     1497.91     27.23 o
   1   3   9     1233.02     1219.99     29.46 o
   2   3   9     1648.50     1825.95     38.09 o
   3   3   9      515.76      518.21     18.75 o
   4   3   9      129.68      147.46     21.62 o
   5   3   9        1.85       -0.02      5.85 o
   6   3   9      273.27      321.92     27.53 o
   7   3   9       55.53       33.36      9.02 o
   8   3   9       22.35       29.58     13.12 o
   9   3   9       45.01        4.97     17.03 o
 -11   4   9      127.07      122.97     10.19 o
 -10   4   9       73.26       62.65      6.71 o
  -9   4   9      125.51      140.07      9.99 o
  -8   4   9      799.97      742.23     20.54 o
  -7   4   9     2339.38     2348.01     32.84 o
  -6   4   9       26.67       28.33      4.87 o
  -5   4   9      468.69      516.13     28.97 o
  -4   4   9      391.64      414.57     19.38 o
  -3   4   9     1349.97     1239.93     26.07 o
  -2   4   9        6.67        0.78      3.32 o
  -1   4   9      123.75      146.91      8.76 o
   0   4   9       41.87       33.14      5.02 o
   1   4   9      280.76      241.90     15.03 o
   2   4   9     3354.86     3431.38     60.46 o
   3   4   9      332.35      376.83     17.93 o
   4   4   9      250.93      329.56     19.68 o
   5   4   9       56.16       55.26     12.19 o
   6   4   9       62.75       53.30     10.43 o
   7   4   9       34.42       35.59      9.12 o
   8   4   9        7.51        4.26     15.61 o
 -11   5   9       27.66       18.59      6.21 o
 -10   5   9      282.56      276.95     24.73 o
  -9   5   9       48.64       40.09      7.30 o
  -8   5   9       15.29       16.70      3.76 o
  -7   5   9      144.86      168.75      9.74 o
  -6   5   9      105.90      104.76      8.17 o
  -5   5   9       47.82       55.24      6.71 o
  -4   5   9     2896.58     3007.26     48.99 o
  -3   5   9     2536.36     2539.73     44.08 o
  -2   5   9       26.28       33.50      7.01 o
  -1   5   9      130.75      140.29     12.27 o
   0   5   9        5.34        3.28      4.46 o
   1   5   9      711.28      619.91     19.86 o
   2   5   9       88.91       81.67     11.38 o
   3   5   9      465.04      458.18     33.38 o
   4   5   9        0.70        4.71      5.83 o
   5   5   9     1175.99     1176.62     62.43 o
   6   5   9       32.54       38.31      9.79 o
   7   5   9       18.40        0.00     13.49 o
   8   5   9       49.36       48.26     23.42 o
 -11   6   9      118.52      100.31     10.47 o
 -10   6   9       40.52       33.75      7.80 o
  -9   6   9      470.73      470.04     16.68 o
  -8   6   9      200.58      222.17     11.65 o
  -7   6   9      406.65      367.49     14.05 o
  -6   6   9      716.69      685.57     19.12 o
  -5   6   9        5.45       -4.58      6.64 o
  -4   6   9       63.15       62.06      7.84 o
  -3   6   9        2.30        6.17      4.70 o
  -2   6   9     1117.29     1127.56     26.95 o
  -1   6   9      865.52      872.31     23.58 o
   0   6   9      116.94       78.67      8.60 o
   1   6   9      543.37      578.08     19.38 o
   2   6   9      122.83      132.17     12.26 o
   3   6   9       26.03       28.19      6.98 o
   4   6   9      602.32      601.42     26.21 o
   5   6   9      121.23      120.99     14.44 o
   6   6   9       79.46       48.81     11.93 o
   7   6   9      133.74       93.69     27.68 o
 -11   7   9       12.96       17.58      7.93 o
 -10   7   9       56.66       41.21      7.59 o
  -9   7   9       47.41       44.46      8.00 o
  -8   7   9      301.86      318.17     15.15 o
  -7   7   9      745.90      747.27     29.87 o
  -6   7   9      383.37      404.88     17.22 o
  -5   7   9       14.73        8.85      5.62 o
  -4   7   9       54.94       41.01      7.47 o
  -3   7   9      129.42      135.34     13.29 o
  -2   7   9       38.55       37.64      9.33 o
  -1   7   9     3220.73     3131.23     54.52 o
   0   7   9      393.94      398.26     18.52 o
   1   7   9       80.46       79.76      9.30 o
   2   7   9        0.33       -1.75      5.96 o
   3   7   9       64.43       49.37     13.52 o
   4   7   9      103.45      162.12     19.17 o
   5   7   9        5.18       -5.26      7.26 o
   6   7   9       66.90       41.17     22.00 o
 -11   8   9       87.02       78.38     12.63 o
 -10   8   9        2.12       13.96      8.21 o
  -9   8   9      465.66      480.23     23.75 o
  -8   8   9       25.07       26.72      6.56 o
  -7   8   9      276.33      266.28     17.16 o
  -6   8   9      715.18      716.50     25.18 o
  -5   8   9       68.70       56.28      8.29 o
  -4   8   9        3.91        4.78      6.55 o
  -3   8   9      255.00      280.60     32.06 o
  -2   8   9      217.19      225.28     16.66 o
  -1   8   9       14.55       12.36      6.04 o
   0   8   9      440.35      440.83     25.70 o
   1   8   9        0.80        4.38      8.49 o
   2   8   9       99.35      112.85     27.68 o
   3   8   9      235.68      185.25     34.78 o
   4   8   9      153.99      145.82     26.62 o
   5   8   9       24.95       20.39     11.36 o
   6   8   9        3.78        7.81     17.74 o
 -10   9   9      349.89      408.16     37.13 o
  -9   9   9      335.02      397.67     26.71 o
  -8   9   9        0.64       10.12      5.84 o
  -7   9   9      316.07      331.36     21.66 o
  -6   9   9      271.18      250.23     17.71 o
  -5   9   9     2133.54     2109.58     50.62 o
  -4   9   9       39.17       26.81      8.17 o
  -3   9   9      460.61      455.87     25.61 o
  -2   9   9       59.14       60.12     12.58 o
  -1   9   9      208.82      199.25     25.25 o
   0   9   9      818.91      825.16     44.13 o
   1   9   9      148.86      145.36     27.33 o
   2   9   9       80.26       79.49     24.13 o
   3   9   9       55.82       75.94     25.55 o
   4   9   9      132.27       85.96     29.81 o
   5   9   9       91.08       92.27     27.68 o
 -10  10   9      189.15      192.32     17.00 o
  -9  10   9       12.75        3.45      7.64 o
  -8  10   9      164.01      187.32     16.82 o
  -7  10   9      290.19      304.74     20.76 o
  -6  10   9      375.72      408.67     23.66 o
  -5  10   9      253.94      254.72     20.76 o
  -4  10   9      161.94      139.99     15.41 o
  -3  10   9       50.74       61.64     17.56 o
  -2  10   9      552.03      517.10     42.62 o
  -1  10   9       84.40       64.40     17.04 o
   0  10   9      210.31      206.66     27.05 o
   1  10   9      378.10      351.26     35.82 o
   2  10   9       92.51       90.85     27.68 o
   3  10   9       41.35       33.36     20.58 o
   4  10   9       31.02       23.07     19.52 o
  -9  11   9      395.83      464.47     31.01 o
  -8  11   9      113.93      109.49     16.58 o
  -7  11   9      856.41      919.08     40.06 o
  -6  11   9      160.71      160.18     19.25 o
  -5  11   9      353.77      343.75     36.96 o
  -4  11   9       62.04       76.56     19.91 o
  -3  11   9      877.98      985.14     71.68 o
  -2  11   9      244.13      263.53     32.01 o
  -1  11   9       66.17       68.96     18.82 o
   0  11   9      252.28      244.89     30.50 o
   1  11   9       16.41       24.13     19.16 o
   2  11   9       59.42       16.32     17.74 o
  -8  12   9      546.73      640.50     45.77 o
  -7  12   9       32.86       37.51     16.87 o
  -6  12   9       30.17       27.79     37.62 o
  -5  12   9       28.89       34.98     17.03 o
  -4  12   9      151.70      151.40     27.18 o
  -3  12   9      411.41      478.80     48.97 o
  -2  12   9       19.19       20.16     14.17 o
  -1  12   9      112.26      124.62     24.15 o
   0  12   9      143.16      179.49     28.61 o
   1  12   9      530.87      598.32     71.68 o
  -6  13   9       62.50       73.07     23.74 o
  -5  13   9      167.47      150.27     28.44 o
  -4  13   9      224.34      231.93     60.68 o
  -3  13   9       25.28       24.71     16.36 o
  -2  13   9       49.63       26.10     17.54 o
  -1  13   9       18.49       14.77     14.50 o
   0 -13  10        0.34        6.17     13.29 o
   1 -13  10      333.77      375.16     40.40 o
   2 -13  10        4.92       -7.00     11.22 o
   3 -13  10      185.94      205.67     31.51 o
   4 -13  10       83.70       76.53     16.88 o
   5 -13  10        0.87       11.51     11.07 o
   6 -13  10       50.16       50.95     18.27 o
  -2 -12  10      341.64      324.88     35.59 o
  -1 -12  10       18.82       14.38     13.52 o
   0 -12  10       33.35       20.58     14.05 o
   1 -12  10       82.77       79.08     51.46 o
   2 -12  10      213.69      159.92     39.75 o
   3 -12  10      482.57      530.37     33.95 o
   4 -12  10      132.55      103.69     17.33 o
   5 -12  10        7.25        2.71     10.00 o
   6 -12  10        2.52        7.82     10.51 o
   7 -12  10       44.79       34.59     14.84 o
  -4 -11  10       68.17       88.96     25.20 o
  -3 -11  10      128.68      148.60     22.83 o
  -2 -11  10        5.18       -3.44     10.21 o
  -1 -11  10       68.41       35.85     14.90 o
   0 -11  10        3.91       -1.93      8.69 o
   1 -11  10      376.31      382.60     24.29 o
   2 -11  10      220.84      244.64     22.09 o
   3 -11  10        0.26        0.99      8.54 o
   4 -11  10       23.57        4.76      8.94 o
   5 -11  10        0.29       -1.29      8.46 o
   6 -11  10       99.41      101.20     17.39 o
   7 -11  10        0.02       10.14      9.97 o
   8 -11  10       18.53       12.88     11.64 o
  -5 -10  10       55.45       51.33     18.45 o
  -4 -10  10      124.09      112.61     16.37 o
  -3 -10  10       75.87       94.01     13.42 o
  -2 -10  10      150.28      131.24     21.10 o
  -1 -10  10       15.38        8.31      6.91 o
   0 -10  10      231.49      251.78     14.39 o
   1 -10  10       52.75       68.10     13.82 o
   2 -10  10       10.77        6.16      7.40 o
   3 -10  10      434.81      453.05     39.68 o
   4 -10  10      118.95      123.31     22.13 o
   5 -10  10      251.51      210.03     36.98 o
   6 -10  10       76.76       66.38     13.73 o
   7 -10  10      143.16      184.79     20.87 o
   8 -10  10       33.13       36.52     12.33 o
   9 -10  10      395.15      419.92     32.01 o
  -6  -9  10        1.20       -0.94      7.68 o
  -5  -9  10       27.35       26.24      9.89 o
  -4  -9  10      122.67      113.20     13.12 o
  -3  -9  10       66.25       67.70     10.89 o
  -2  -9  10      104.69       87.08     10.63 o
  -1  -9  10      261.98      229.96     16.24 o
   0  -9  10      183.52      187.67     11.89 o
   1  -9  10      464.07      455.89     19.08 o
   2  -9  10        1.44       -0.90      4.75 o
   3  -9  10      101.39      102.48     11.77 o
   4  -9  10     1126.15     1200.67     40.60 o
   5  -9  10      403.49      391.61     26.64 o
   6  -9  10       34.46       27.72      9.40 o
   7  -9  10        0.78        6.32      8.27 o
   8  -9  10      351.71      334.41     32.90 o
   9  -9  10      393.59      429.33     36.64 o
  -7  -8  10        3.09        3.00      8.06 o
  -6  -8  10        1.90        2.24      7.07 o
  -5  -8  10       10.21       12.37      6.51 o
  -4  -8  10      166.45      166.43     20.42 o
  -3  -8  10        0.49       -1.38      4.40 o
  -2  -8  10      460.84      464.26     19.47 o
  -1  -8  10      398.36      406.06     17.75 o
   0  -8  10      261.82      271.25     12.79 o
   1  -8  10      499.84      548.05     16.93 o
   2  -8  10      574.01      594.52     16.59 o
   3  -8  10      628.93      641.00     28.57 o
   4  -8  10      727.81      774.23     21.87 o
   5  -8  10      332.70      331.79     20.64 o
   6  -8  10       29.77       26.04     11.30 o
   7  -8  10      901.67      858.92     41.51 o
   8  -8  10      731.19      861.43     44.45 o
   9  -8  10        5.43        0.00     10.31 o
  10  -8  10       24.67       10.53     12.28 o
  -7  -7  10        9.45        4.14      6.85 o
  -6  -7  10       31.72       30.78      7.49 o
  -5  -7  10      196.46      217.89     13.28 o
  -4  -7  10       93.51       92.17     12.48 o
  -3  -7  10      110.98      100.79      9.30 o
  -2  -7  10      118.62      141.35     10.84 o
  -1  -7  10       35.20       35.04      5.96 o
   0  -7  10      741.57      736.95     17.37 o
   1  -7  10       43.30       27.06      4.76 o
   2  -7  10     2032.75     2097.73     32.57 o
   3  -7  10      321.93      378.33     19.58 o
   4  -7  10       28.57       34.41      5.94 o
   5  -7  10       48.76       43.92      9.22 o
   6  -7  10        1.22        2.90      6.59 o
   7  -7  10      989.26      995.15     57.78 o
   8  -7  10       92.77       49.55     14.47 o
   9  -7  10       77.24       63.66     15.68 o
  10  -7  10       13.03       39.35     23.42 o
  -8  -6  10       87.08       94.91     13.42 o
  -7  -6  10        1.38        7.59      5.89 o
  -6  -6  10      231.68      233.85     14.45 o
  -5  -6  10       52.92       61.54      7.31 o
  -4  -6  10       71.00       75.88      7.54 o
  -3  -6  10      137.95      140.52     10.17 o
  -2  -6  10      187.38      161.14      9.74 o
  -1  -6  10     1644.18     1567.90     25.12 o
   0  -6  10       85.21      106.19      7.51 o
   1  -6  10        1.02       -0.33      2.77 o
   2  -6  10        0.27        2.23      2.82 o
   3  -6  10     1442.82     1528.12     38.37 o
   4  -6  10      229.25      211.62     13.54 o
   5  -6  10      110.66      102.33     11.00 o
   6  -6  10      261.94      311.14     22.63 o
   7  -6  10       14.71        7.85      9.63 o
   8  -6  10      352.56      388.56     26.34 o
   9  -6  10      255.86      322.02     71.33 o
  10  -6  10      286.32      263.01     34.66 o
  -9  -5  10       34.24       23.25      8.74 o
  -8  -5  10       32.31       17.82      8.05 o
  -7  -5  10      391.52      402.88     15.53 o
  -6  -5  10      216.22      261.44     20.61 o
  -5  -5  10        8.24        8.00      3.70 o
  -4  -5  10       10.02        3.88      3.40 o
  -3  -5  10       26.10       17.49      4.16 o
  -2  -5  10      721.39      716.06     15.62 o
  -1  -5  10     2027.27     1984.59     29.71 o
   0  -5  10       23.49       20.03      4.07 o
   1  -5  10       51.44       52.21      4.63 o
   2  -5  10      946.60      970.82     19.41 o
   3  -5  10      235.82      219.22     10.86 o
   4  -5  10       87.98       81.47      7.15 o
   5  -5  10       48.62       44.93      6.95 o
   6  -5  10        3.35       -4.76      4.76 o
   7  -5  10      237.88      353.65     33.35 o
   8  -5  10      146.30      131.33     21.33 o
   9  -5  10      305.77      331.04     33.87 o
  10  -5  10        1.62        8.52     17.03 o
  -9  -4  10      200.20      195.05     14.38 o
  -8  -4  10       45.99       61.11      8.25 o
  -7  -4  10      224.68      212.01     15.47 o
  -6  -4  10      114.48      122.93      7.99 o
  -5  -4  10      371.34      381.42      9.23 o
  -4  -4  10        0.98       -1.16      3.14 o
  -3  -4  10      518.18      489.27     17.29 o
  -2  -4  10      431.79      401.17     12.13 o
  -1  -4  10      601.89      593.30     16.19 o
   0  -4  10      934.08      912.97     14.52 o
   1  -4  10      667.41      652.03     18.50 o
   2  -4  10      492.68      446.52     14.50 o
   3  -4  10        3.45       -0.71      3.32 o
   4  -4  10       33.21       31.80      5.98 o
   5  -4  10        5.13        7.94      4.85 o
   6  -4  10     1099.45     1167.31     39.37 o
   7  -4  10      106.23       95.61     22.20 o
   8  -4  10        9.92        8.12      9.78 o
   9  -4  10       69.60       40.94     14.14 o
  10  -4  10       13.89        8.52     17.74 o
 -10  -3  10        1.28        6.22      6.14 o
  -9  -3  10       31.27       22.77      5.87 o
  -8  -3  10      168.80      159.52     10.59 o
  -7  -3  10       17.47       14.49      6.75 o
  -6  -3  10      631.39      654.78     12.90 o
  -5  -3  10      583.87      581.31     11.71 o
  -4  -3  10       17.16       13.89      3.23 o
  -3  -3  10        0.25        1.33      2.57 o
  -2  -3  10       49.25       29.76      4.35 o
  -1  -3  10      695.84      736.81     19.42 o
   0  -3  10       15.12        5.67      2.46 o
   1  -3  10     5154.78     5193.11     78.99 o
   2  -3  10      352.95      407.77     13.34 o
   3  -3  10        2.89       -1.56      2.81 o
   4  -3  10      221.88      233.19     13.62 o
   5  -3  10      567.00      587.77     29.53 o
   6  -3  10     1105.69     1089.07     37.03 o
   7  -3  10       28.67       28.79      6.33 o
   8  -3  10      125.91      131.18     16.04 o
   9  -3  10       53.35       34.84     23.07 o
  10  -3  10       77.07      114.98     31.94 o
 -10  -2  10        6.16        9.58      5.04 o
  -9  -2  10        9.61        9.85      4.20 o
  -8  -2  10       27.72       30.87      6.86 o
  -7  -2  10      774.67      762.96     25.71 o
  -6  -2  10       61.13       64.56      6.69 o
  -5  -2  10       12.47       16.89      3.70 o
  -4  -2  10       21.01       25.19      4.34 o
  -3  -2  10      147.14      105.48      5.49 o
  -2  -2  10       27.31       36.26      4.23 o
  -1  -2  10     2841.96     2637.31     32.83 o
   0  -2  10     3399.48     3253.31     38.90 o
   1  -2  10      190.97      179.89      8.32 o
   2  -2  10      180.46      193.09     10.70 o
   3  -2  10      377.33      441.81     21.26 o
   4  -2  10      682.54      614.48     21.15 o
   5  -2  10      646.41      668.69     26.92 o
   6  -2  10        1.31       -1.11      6.12 o
   7  -2  10       41.72       41.83      9.12 o
   8  -2  10       29.38       16.10      8.18 o
   9  -2  10       77.64       48.97     22.36 o
  10  -2  10       67.27       39.04     22.71 o
 -10  -1  10       16.69       23.61     13.52 o
  -9  -1  10      252.27      226.55     26.85 o
  -8  -1  10      169.99      198.81     15.58 o
  -7  -1  10        1.33       -1.24      4.71 o
  -6  -1  10      475.74      493.41     18.10 o
  -5  -1  10     1199.31     1331.80     21.90 o
  -4  -1  10     2038.91     2085.75     29.04 o
  -3  -1  10      153.72      134.05      7.95 o
  -2  -1  10      219.77      258.37      7.73 o
  -1  -1  10      174.39      123.03      6.60 o
   0  -1  10      141.70      155.80      7.96 o
   1  -1  10     4565.12     4350.67     53.32 o
   2  -1  10      189.38      199.84     10.66 o
   3  -1  10      894.86      851.28     30.76 o
   4  -1  10      237.82      230.94     17.34 o
   5  -1  10      108.02      109.34     12.63 o
   6  -1  10      434.94      381.86     24.26 o
   7  -1  10       20.09       11.42      6.27 o
   8  -1  10      642.28      660.28     36.67 o
   9  -1  10       14.36        9.61      7.97 o
  10  -1  10       14.62       53.23     23.42 o
 -11   0  10        2.42       19.16     20.58 o
 -10   0  10        0.14       -4.93      9.89 o
  -9   0  10      369.73      396.47     33.87 o
  -8   0  10       11.46        9.55      5.62 o
  -7   0  10       66.66       61.52      9.02 o
  -6   0  10       80.05       82.77     13.13 o
  -5   0  10      265.67      236.21      6.94 o
  -4   0  10     2229.76     2247.81     31.06 o
  -3   0  10      211.45      240.32      9.94 o
  -2   0  10      283.63      292.44      8.95 o
  -1   0  10       73.42       75.80      5.15 o
   0   0  10      770.44      636.26     14.39 o
   1   0  10        2.58        2.23      2.53 o
   2   0  10      219.31      188.84      9.71 o
   3   0  10        7.14        1.86      3.72 o
   4   0  10      108.17      105.04     10.43 o
   5   0  10      492.63      457.44     24.01 o
   6   0  10       41.44       32.64      8.79 o
   7   0  10      560.49      551.76     25.51 o
   8   0  10       51.90       47.56      9.12 o
   9   0  10        5.57       -4.44      7.53 o
  10   0  10       12.90        5.68     17.03 o
 -11   1  10      102.26      108.06     21.51 o
 -10   1  10      384.49      498.91     54.65 o
  -9   1  10      433.00      483.30     22.60 o
  -8   1  10      236.97      255.44     17.86 o
  -7   1  10      221.12      220.59     18.37 o
  -6   1  10      357.70      357.24     25.55 o
  -5   1  10      635.94      570.80     11.44 o
  -4   1  10       89.07       76.77      5.98 o
  -3   1  10        6.41       16.44      5.94 o
  -2   1  10       55.69       56.64      5.31 o
  -1   1  10     1941.07     1871.93     27.47 o
   0   1  10      644.00      647.71     15.92 o
   1   1  10      396.40      331.71     15.39 o
   2   1  10      119.99      124.89     20.80 o
   3   1  10      387.46      346.35     16.05 o
   4   1  10        3.61        2.63      5.06 o
   5   1  10      624.94      634.52     25.95 o
   6   1  10     1468.73     1512.02     43.84 o
   7   1  10      228.39      232.90     17.23 o
   8   1  10      126.03      134.16     13.85 o
   9   1  10        4.61        5.68     16.32 o
 -11   2  10        0.69        6.25     11.77 o
 -10   2  10        3.49        5.23     10.37 o
  -9   2  10        7.52       10.21      9.78 o
  -8   2  10      266.80      261.19     38.33 o
  -7   2  10      910.88      851.70     26.46 o
  -6   2  10      824.70      812.83     13.83 o
  -5   2  10       42.58       44.61      4.31 o
  -4   2  10      422.94      474.86     13.91 o
  -3   2  10       33.95       47.66      5.70 o
  -2   2  10      317.06      274.00     12.86 o
  -1   2  10      369.12      364.15     14.07 o
   0   2  10      921.29     1020.47     21.05 o
   1   2  10     1073.54     1085.16     24.63 o
   2   2  10      101.94      102.47     11.13 o
   3   2  10      125.89       84.05     12.99 o
   4   2  10       23.93       26.91      7.60 o
   5   2  10        1.08       -4.54      4.54 o
   6   2  10        3.66        4.34      5.95 o
   7   2  10      374.30      391.29     22.15 o
   8   2  10       72.48       78.27     19.62 o
   9   2  10       82.27       79.49     26.97 o
 -11   3  10       34.36       18.99      6.36 o
 -10   3  10      341.87      395.89     36.07 o
  -9   3  10      415.45      410.27     16.40 o
  -8   3  10       49.45       37.30      6.26 o
  -7   3  10      843.07      851.12     12.79 o
  -6   3  10      143.07      149.06      9.36 o
  -5   3  10      591.61      554.10     14.75 o
  -4   3  10      188.65      183.33     11.02 o
  -3   3  10      182.90      130.32      9.29 o
  -2   3  10       61.95       54.84      6.80 o
  -1   3  10       23.04       35.65      5.07 o
   0   3  10      207.54      198.45     10.91 o
   1   3  10     1903.18     1957.26     40.31 o
   2   3  10     2126.32     2200.36     51.29 o
   3   3  10        2.24        1.49      4.24 o
   4   3  10       69.56       67.99     10.45 o
   5   3  10        9.91        5.23      6.30 o
   6   3  10      156.61      194.76     17.57 o
   7   3  10      126.26      132.46     15.27 o
   8   3  10       10.43       21.29     17.74 o
 -11   4  10      109.97       98.74     12.81 o
 -10   4  10       16.21       19.42      6.86 o
  -9   4  10       10.86        7.59      5.04 o
  -8   4  10       38.29       38.91      6.15 o
  -7   4  10      305.74      321.18     11.26 o
  -6   4  10     2258.22     2280.63     37.74 o
  -5   4  10        1.52        1.43      3.64 o
  -4   4  10     3234.99     3234.07     50.85 o
  -3   4  10      747.97      764.97     23.05 o
  -2   4  10      699.91      810.18     24.15 o
  -1   4  10        0.77        2.44      3.45 o
   0   4  10      536.91      527.99     16.07 o
   1   4  10     1211.66     1180.76     35.74 o
   2   4  10      271.81      271.29     17.36 o
   3   4  10      113.96      139.13     13.73 o
   4   4  10        9.91        3.15      5.73 o
   5   4  10      628.98      690.81     28.72 o
   6   4  10      219.74      233.31     19.65 o
   7   4  10      265.41      312.60     27.31 o
   8   4  10       23.08       39.04     21.29 o
 -11   5  10     1532.15     1536.43     37.17 o
 -10   5  10       60.67       55.95      9.35 o
  -9   5  10      264.26      258.10     17.23 o
  -8   5  10      425.08      412.47     13.45 o
  -7   5  10      667.96      677.12     18.35 o
  -6   5  10       11.06        7.97      4.32 o
  -5   5  10      938.54      918.27     22.77 o
  -4   5  10      567.79      529.05     17.62 o
  -3   5  10     2346.90     2314.56     48.05 o
  -2   5  10       62.14       70.06     17.62 o
  -1   5  10        1.44       -2.33      3.28 o
   0   5  10      477.27      402.78     16.89 o
   1   5  10      113.07      148.86     13.75 o
   2   5  10       77.37       81.66     10.30 o
   3   5  10      122.70      116.95     13.26 o
   4   5  10     1167.59     1230.75     71.27 o
   5   5  10       25.49       33.66      9.28 o
   6   5  10       21.60       22.04      9.98 o
   7   5  10        3.51      -10.65     12.07 o
 -11   6  10        0.54        3.25      6.88 o
 -10   6  10      255.39      233.26     16.37 o
  -9   6  10      118.91      108.69      9.78 o
  -8   6  10     2830.07     2804.53     44.11 o
  -7   6  10      272.15      284.43     14.77 o
  -6   6  10        0.92       -3.72      4.07 o
  -5   6  10      223.31      194.52     16.82 o
  -4   6  10      197.25      197.32     13.28 o
  -3   6  10     1462.62     1518.88     50.30 o
  -2   6  10      133.45      167.06     14.11 o
  -1   6  10     1145.35     1071.94     35.38 o
   0   6  10       76.34       60.47     10.10 o
   1   6  10        7.54        2.47      5.17 o
   2   6  10        0.49        4.66      5.41 o
   3   6  10       18.95       11.12      6.38 o
   4   6  10      309.65      348.58     43.65 o
   5   6  10      209.21      259.11     31.58 o
   6   6  10      101.44       88.97     15.76 o
   7   6  10      207.38      144.79     34.07 o
 -11   7  10       20.61       17.04     11.99 o
 -10   7  10       20.36       22.22      7.26 o
  -9   7  10     1493.93     1524.06     34.78 o
  -8   7  10      107.65      114.44     10.58 o
  -7   7  10        2.18        0.95      5.35 o
  -6   7  10      158.91      171.85     12.64 o
  -5   7  10       76.70       61.30     10.03 o
  -4   7  10       43.93       43.33      7.51 o
  -3   7  10      112.40      104.48     17.43 o
  -2   7  10       97.76       89.54     12.85 o
  -1   7  10       43.03       53.12      9.63 o
   0   7  10     1648.17     1645.76     47.07 o
   1   7  10      168.96      172.52     12.96 o
   2   7  10       17.74       15.24      9.38 o
   3   7  10      142.95      155.93     30.16 o
   4   7  10      173.15      145.04     24.49 o
   5   7  10       35.24       52.04     13.63 o
   6   7  10       35.47       27.68     18.45 o
 -10   8  10      155.58      212.07     15.64 o
  -9   8  10       93.12       80.63     10.58 o
  -8   8  10      101.87       83.86     10.79 o
  -7   8  10      923.94      870.41     47.51 o
  -6   8  10     1444.78     1404.96     42.62 o
  -5   8  10     1853.92     1937.06     41.63 o
  -4   8  10       25.96       10.58      6.42 o
  -3   8  10       96.21       85.73     13.65 o
  -2   8  10      392.70      350.13     30.39 o
  -1   8  10      113.38      103.19     17.60 o
   0   8  10        0.62       -5.66      5.98 o
   1   8  10      185.82      131.30     20.56 o
   2   8  10        0.54       -2.13     11.36 o
   3   8  10      232.24      192.34     36.91 o
   4   8  10      140.72      129.63     18.99 o
   5   8  10      112.09      146.74     25.91 o
 -10   9  10        0.61       -6.73      6.73 o
  -9   9  10       59.82       69.79     10.53 o
  -8   9  10        0.47        4.21      7.66 o
  -7   9  10       11.24       12.44      7.25 o
  -6   9  10      373.56      397.61     24.24 o
  -5   9  10        6.69       11.49      7.77 o
  -4   9  10     1026.79      965.79     43.03 o
  -3   9  10        5.43        9.35     12.02 o
  -2   9  10      338.38      342.35     25.77 o
  -1   9  10     1129.76     1193.09     73.81 o
   0   9  10     1023.78      999.63     68.49 o
   1   9  10      197.77      184.55     25.03 o
   2   9  10      307.51      277.51     42.59 o
   3   9  10      101.57      112.14     29.10 o
   4   9  10        7.74       -2.74      8.87 o
  -9  10  10       40.65       42.53     10.11 o
  -8  10  10        1.59        4.89      8.74 o
  -7  10  10      355.19      345.93     21.92 o
  -6  10  10        1.46        2.16      7.23 o
  -5  10  10      204.66      144.06     16.49 o
  -4  10  10        0.29        6.33      8.71 o
  -3  10  10     1769.81     1763.99     71.01 o
  -2  10  10      336.07      377.28     36.55 o
  -1  10  10       14.74        7.63     12.07 o
   0  10  10       13.47        1.76     11.25 o
   1  10  10      565.23      563.15     45.40 o
   2  10  10      184.21      259.06     45.42 o
   3  10  10       37.00       57.49     25.55 o
  -9  11  10       18.93       20.04     10.64 o
  -8  11  10      238.59      341.33     26.96 o
  -7  11  10        4.01       11.55     10.85 o
  -6  11  10        3.05        1.97     10.20 o
  -5  11  10       18.58        2.77     12.14 o
  -4  11  10      100.53       86.15     24.84 o
  -3  11  10      613.34      613.36     48.61 o
  -2  11  10      596.12      639.38     50.42 o
  -1  11  10      437.76      457.83     44.00 o
   0  11  10        0.82       -6.39     10.04 o
   1  11  10      159.49      151.89     36.20 o
   2  11  10      628.74      646.58     70.98 o
  -8  12  10        2.86       -0.51     12.24 o
  -7  12  10      608.76      716.20     56.59 o
  -6  12  10       41.08       18.79     17.05 o
  -5  12  10        4.16       -5.78     12.78 o
  -4  12  10       14.89       12.14     14.90 o
  -3  12  10      128.52      133.21     45.78 o
  -2  12  10      334.03      321.56     36.64 o
  -1  12  10      120.43       96.74     31.23 o
   0  12  10      257.75      333.63     38.13 o
  -5  13  10      110.02      139.93     49.33 o
  -4  13  10        0.24        6.16     14.81 o
  -3  13  10      105.58      134.32     26.98 o
  -2  13  10        0.15        1.26     13.11 o
   1 -13  11      102.93       99.77     22.94 o
   2 -13  11      287.17      337.44     40.07 o
   3 -13  11      155.87      180.90     65.65 o
   4 -13  11      109.36      108.26     24.15 o
   5 -13  11       59.89       81.77     25.91 o
  -2 -12  11       17.99        4.61     13.05 o
  -1 -12  11      208.18      215.92     53.94 o
   0 -12  11       46.72       13.72     13.02 o
   1 -12  11      296.84      351.71     38.39 o
   2 -12  11      221.27      212.63     48.62 o
   3 -12  11       97.90      101.28     22.07 o
   4 -12  11       95.58      110.63     19.88 o
   5 -12  11      343.27      358.97     66.21 o
   6 -12  11      776.95      823.96     45.08 o
   7 -12  11        1.07        6.84     11.06 o
  -3 -11  11       85.83       80.20     27.68 o
  -2 -11  11        8.64       -0.35     11.04 o
  -1 -11  11       48.59       44.39     16.26 o
   0 -11  11      286.99      299.73     33.35 o
   1 -11  11      307.27      329.75     36.55 o
   2 -11  11      245.44      239.79     23.40 o
   3 -11  11      206.94      245.35     23.31 o
   4 -11  11        2.15       -4.75      9.59 o
   5 -11  11     1083.53     1305.60     73.19 o
   6 -11  11       10.86       14.38     10.18 o
   7 -11  11      810.95      924.43     47.26 o
   8 -11  11        0.22        8.04     10.24 o
  -4 -10  11        3.96        2.79     10.71 o
  -3 -10  11        2.99       11.33      7.82 o
  -2 -10  11        0.03       -0.02      6.67 o
  -1 -10  11      118.46       94.29     15.11 o
   0 -10  11      149.79      103.86     15.13 o
   1 -10  11        5.60       10.21      6.51 o
   2 -10  11      883.33      911.83     35.67 o
   3 -10  11        4.92       12.70      8.74 o
   4 -10  11      247.75      223.85     27.37 o
   5 -10  11       27.59       35.68     10.29 o
   6 -10  11      187.96      181.23     19.93 o
   7 -10  11        3.05        1.45      8.18 o
   8 -10  11      580.20      625.92     39.32 o
  -5  -9  11       47.48       57.63     12.62 o
  -4  -9  11      253.50      263.58     20.02 o
  -3  -9  11       96.72      103.58     14.11 o
  -2  -9  11       62.97       40.07      7.91 o
  -1  -9  11      158.09      171.82     14.30 o
   0  -9  11       11.85        1.23      3.92 o
   1  -9  11      225.55      176.68     13.23 o
   2  -9  11        2.10        0.78      4.35 o
   3  -9  11       72.76       85.95     12.55 o
   4  -9  11      149.97      151.32     16.56 o
   5  -9  11     1331.58     1330.66     54.01 o
   6  -9  11       51.26       40.41     10.71 o
   7  -9  11      246.07      231.77     31.55 o
   8  -9  11       44.73       43.37     15.19 o
   9  -9  11      162.17      179.73     24.83 o
  -6  -8  11       40.38       35.95     10.38 o
  -5  -8  11      332.00      308.70     18.98 o
  -4  -8  11      162.35      173.06     12.87 o
  -3  -8  11        4.34        6.77      4.87 o
  -2  -8  11      191.84      188.03     13.05 o
  -1  -8  11        2.41        0.42      4.18 o
   0  -8  11       29.43       24.12      6.15 o
   1  -8  11      171.99      154.27     10.03 o
   2  -8  11     1080.74     1037.86     22.32 o
   3  -8  11       53.18       43.30      6.05 o
   4  -8  11        3.61        6.03      6.28 o
   5  -8  11        4.68       12.54      7.89 o
   6  -8  11      747.97      716.04     83.84 o
   7  -8  11      481.96      498.38     46.14 o
   8  -8  11      103.86       57.56     18.22 o
   9  -8  11      161.63      201.96     26.07 o
  -7  -7  11        7.78        9.65      7.17 o
  -6  -7  11      310.03      332.17     20.07 o
  -5  -7  11       66.51       76.33      9.45 o
  -4  -7  11      220.93      209.86     13.13 o
  -3  -7  11       93.19       75.73      8.45 o
  -2  -7  11      778.40      777.89     31.48 o
  -1  -7  11       62.60       43.73      6.85 o
   0  -7  11       80.93       71.97      8.23 o
   1  -7  11       54.61       44.93      5.52 o
   2  -7  11       38.00       32.50      5.01 o
   3  -7  11      210.10      203.05     11.11 o
   4  -7  11        0.53       -0.09      3.72 o
   5  -7  11       97.15       70.69     12.16 o
   6  -7  11      126.83      108.34     14.77 o
   7  -7  11      486.14      522.70     43.09 o
   8  -7  11      454.93      440.95     35.15 o
   9  -7  11        0.07       10.87     14.24 o
  10  -7  11       91.89      119.35     28.74 o
  -8  -6  11        3.02       -0.61      7.24 o
  -7  -6  11       61.85       71.59      9.71 o
  -6  -6  11       60.08       53.19      8.30 o
  -5  -6  11      473.70      447.17     16.50 o
  -4  -6  11      159.18      139.21     10.79 o
  -3  -6  11      411.31      413.61     14.51 o
  -2  -6  11      632.73      621.74     17.02 o
  -1  -6  11        0.40        2.36      3.45 o
   0  -6  11      657.54      683.80     17.04 o
   1  -6  11      204.77      221.09      9.53 o
   2  -6  11       94.70       83.90      6.44 o
   3  -6  11      471.98      482.32     16.20 o
   4  -6  11      177.63      165.91      9.42 o
   5  -6  11      187.75      168.50     10.20 o
   6  -6  11       69.28       47.46     10.86 o
   7  -6  11      303.07      383.13     26.15 o
   8  -6  11        0.04        0.92     11.36 o
   9  -6  11      258.65      251.77     40.46 o
  10  -6  11       37.68       33.72     18.25 o
  -8  -5  11        0.41       -3.56      6.18 o
  -7  -5  11       15.93       17.18      6.54 o
  -6  -5  11      132.09      135.47      8.79 o
  -5  -5  11      920.90      911.72     21.43 o
  -4  -5  11      575.88      589.29     15.43 o
  -3  -5  11     1496.30     1455.46     27.78 o
  -2  -5  11        0.17       -2.55      2.92 o
  -1  -5  11     2638.34     2558.89     35.99 o
   0  -5  11       40.87       40.66      5.65 o
   1  -5  11      602.15      534.77     13.73 o
   2  -5  11      503.33      494.52     15.89 o
   3  -5  11      514.46      549.17     19.00 o
   4  -5  11      190.12      188.79     12.75 o
   5  -5  11      174.49      158.22     19.29 o
   6  -5  11        1.49       -1.60      5.46 o
   7  -5  11      339.65      354.77     26.23 o
   8  -5  11      247.57      218.81     42.23 o
   9  -5  11       13.45       19.16     17.74 o
  10  -5  11      527.86      462.05     61.75 o
  -9  -4  11       24.86       15.92      6.69 o
  -8  -4  11        7.56       16.87      6.45 o
  -7  -4  11      152.15      136.99     10.04 o
  -6  -4  11      403.26      418.93     10.66 o
  -5  -4  11        9.27       11.73      3.13 o
  -4  -4  11      712.13      731.64     19.27 o
  -3  -4  11       33.28       34.75      5.24 o
  -2  -4  11     1107.63     1077.14     26.31 o
  -1  -4  11        0.99       -1.09      3.75 o
   0  -4  11     1789.43     1801.92     28.80 o
   1  -4  11     2183.25     2075.19     35.27 o
   2  -4  11      108.11       94.13      8.63 o
   3  -4  11        1.25       -1.23      3.44 o
   4  -4  11        3.14       -0.97      3.83 o
   5  -4  11      153.23      148.97     12.25 o
   6  -4  11        4.58       13.78      7.28 o
   7  -4  11      110.10       95.42      8.61 o
   8  -4  11       88.47       81.25     17.98 o
   9  -4  11       48.09       47.55     23.42 o
  10  -4  11      125.04       77.36     29.10 o
  -9  -3  11        0.14       -5.32      5.32 o
  -8  -3  11       38.68       52.48     10.35 o
  -7  -3  11      313.58      336.10     13.51 o
  -6  -3  11      112.25      117.54      6.67 o
  -5  -3  11      186.57      181.56      7.99 o
  -4  -3  11        7.03        3.43      3.55 o
  -3  -3  11      963.62      960.42     21.27 o
  -2  -3  11      947.83      946.42     20.42 o
  -1  -3  11      491.93      498.21     14.77 o
   0  -3  11      373.12      386.21     12.08 o
   1  -3  11     1003.85      982.84     19.53 o
   2  -3  11      203.51      161.04     11.10 o
   3  -3  11        1.45        4.11      3.90 o
   4  -3  11      224.98      205.11     14.95 o
   5  -3  11        2.88        2.85      5.12 o
   6  -3  11        0.74       -5.24      5.24 o
   7  -3  11      280.37      314.26     30.94 o
   8  -3  11       15.79       19.80      9.11 o
   9  -3  11       19.38        9.23     17.03 o
  10  -3  11       93.70      134.85     34.78 o
 -10  -2  11       17.86       11.62      8.87 o
  -9  -2  11      187.27      191.81     14.55 o
  -8  -2  11      210.06      239.49     25.84 o
  -7  -2  11       94.79      111.34      8.61 o
  -6  -2  11       73.99       74.00      5.72 o
  -5  -2  11       20.08       14.02      3.41 o
  -4  -2  11     1009.03      979.96     17.87 o
  -3  -2  11     1183.37     1136.22     19.55 o
  -2  -2  11      133.80      148.07      8.70 o
  -1  -2  11      208.99      193.87      8.58 o
   0  -2  11     1446.26     1486.11     25.95 o
   1  -2  11     3309.86     3509.68     80.13 o
   2  -2  11       45.81       29.00      5.46 o
   3  -2  11     2159.44     2157.34     51.85 o
   4  -2  11       25.63       31.53      6.99 o
   5  -2  11      498.24      523.04     25.54 o
   6  -2  11      117.83      124.95     17.91 o
   7  -2  11        9.97        8.45      5.85 o
   8  -2  11        3.04        0.67      7.31 o
   9  -2  11       34.31       16.80     22.71 o
  10  -2  11       62.32       33.36     23.42 o
 -10  -1  11      152.81      131.30     29.81 o
  -9  -1  11      310.36      338.85     46.84 o
  -8  -1  11       12.33        5.26      5.75 o
  -7  -1  11        7.43        5.86      3.68 o
  -6  -1  11       49.22       35.11      5.50 o
  -5  -1  11      919.48      901.54     16.01 o
  -4  -1  11      576.45      578.48     15.76 o
  -3  -1  11      133.50      160.03      8.07 o
  -2  -1  11      336.08      338.17     15.93 o
  -1  -1  11      360.04      373.51     11.74 o
   0  -1  11     3564.09     3567.24     45.72 o
   1  -1  11      238.99      227.37     11.04 o
   2  -1  11      109.95      105.46      8.08 o
   3  -1  11       45.69       47.86      8.71 o
   4  -1  11     1270.90     1304.43     46.00 o
   5  -1  11     1364.82     1368.48     41.26 o
   6  -1  11        2.49       -4.42      5.28 o
   7  -1  11       57.04       55.25     10.82 o
   8  -1  11       50.28       48.22     11.33 o
   9  -1  11       29.27       25.32     11.41 o
 -10   0  11      121.16       92.89     19.78 o
  -9   0  11      187.23      148.48     38.68 o
  -8   0  11      390.56      420.71     20.57 o
  -7   0  11        9.33        9.25     11.36 o
  -6   0  11      175.26      161.02     10.17 o
  -5   0  11      387.42      347.13     12.01 o
  -4   0  11       13.59       13.32      3.21 o
  -3   0  11     1327.23     1400.19     21.96 o
  -2   0  11     2052.74     2083.58     35.78 o
  -1   0  11     5229.86     5438.94     63.39 o
   0   0  11       73.81       68.76      6.88 o
   1   0  11        7.38        8.28      3.43 o
   2   0  11     1437.71     1481.83     34.12 o
   3   0  11     3691.61     3703.35     65.35 o
   4   0  11     1716.02     1674.27     38.79 o
   5   0  11        0.17        4.25      6.04 o
   6   0  11       24.99       19.63      8.81 o
   7   0  11       12.37        1.72      6.56 o
   8   0  11      173.93      195.52     27.69 o
   9   0  11        1.71       -5.68      8.38 o
 -11   1  11        3.68       23.42     22.00 o
 -10   1  11       85.88       96.88     19.52 o
  -9   1  11     1056.75     1054.02     33.60 o
  -8   1  11       97.50       97.60     11.74 o
  -7   1  11      416.88      377.95     22.44 o
  -6   1  11      404.70      409.93      8.40 o
  -5   1  11      372.85      373.21     11.28 o
  -4   1  11      391.19      348.89     10.66 o
  -3   1  11       34.53       29.71      4.06 o
  -2   1  11     2847.36     2941.36     38.98 o
  -1   1  11      106.88       98.27      6.23 o
   0   1  11      699.13      732.17     17.63 o
   1   1  11       13.45        6.34      3.60 o
   2   1  11       97.56       68.35      8.22 o
   3   1  11     2426.02     2406.16     48.18 o
   4   1  11        4.77       -0.59      5.15 o
   5   1  11      720.95      711.75     28.36 o
   6   1  11       57.97       80.89     12.29 o
   7   1  11      712.80      735.02     31.42 o
   8   1  11       13.19        8.08     18.10 o
   9   1  11       12.96        9.23     17.74 o
 -11   2  11      472.88      516.70     63.88 o
 -10   2  11      430.73      476.94     85.88 o
  -9   2  11       15.01        7.49     10.45 o
  -8   2  11        0.55        1.42      4.26 o
  -7   2  11      730.46      755.46     25.16 o
  -6   2  11      281.56      296.75      8.68 o
  -5   2  11      218.69      204.78      9.95 o
  -4   2  11       68.89       79.41      7.22 o
  -3   2  11     1518.39     1400.92     28.12 o
  -2   2  11       47.90       48.18      6.21 o
  -1   2  11     1343.60     1363.32     23.70 o
   0   2  11       15.03       23.39      4.54 o
   1   2  11      776.65      784.13     26.74 o
   2   2  11     1503.72     1558.72     35.91 o
   3   2  11      677.12      666.82     22.61 o
   4   2  11      560.73      568.31     56.16 o
   5   2  11       47.93       33.30      8.66 o
   6   2  11      453.64      453.12     25.46 o
   7   2  11       13.89        7.04      7.07 o
   8   2  11       37.47       28.25     11.81 o
   9   2  11       22.21       -5.68     16.32 o
 -11   3  11       51.17       62.65     18.07 o
 -10   3  11       77.00       58.23      6.49 o
  -9   3  11      169.65      138.27      9.72 o
  -8   3  11      227.02      264.06     13.56 o
  -7   3  11       90.96       87.23      7.15 o
  -6   3  11     1334.29     1312.60     24.85 o
  -5   3  11      610.76      650.16     17.03 o
  -4   3  11        2.31        9.66      4.59 o
  -3   3  11      178.91      224.40     17.31 o
  -2   3  11     2351.78     2284.00     45.72 o
  -1   3  11       90.08       87.98      8.43 o
   0   3  11      179.87      179.64      9.82 o
   1   3  11        1.17       -1.00      3.93 o
   2   3  11      265.78      254.77     15.78 o
   3   3  11      294.80      285.23     17.33 o
   4   3  11      141.33      124.09     25.12 o
   5   3  11     2384.34     2337.93     78.46 o
   6   3  11      346.39      341.41     23.88 o
   7   3  11      191.07      166.55     20.74 o
   8   3  11        0.95       -4.97     14.90 o
 -11   4  11      338.44      362.51     22.90 o
 -10   4  11       72.79       66.58      8.57 o
  -9   4  11     1667.70     1602.37     46.78 o
  -8   4  11     1098.09     1132.53     24.64 o
  -7   4  11       83.67      103.89      9.00 o
  -6   4  11      432.80      412.14     14.15 o
  -5   4  11      482.26      516.28     16.36 o
  -4   4  11      280.93      329.32     16.50 o
  -3   4  11      857.93      827.91     24.97 o
  -2   4  11      748.31      758.92     24.23 o
  -1   4  11       53.93       46.08     10.79 o
   0   4  11      295.95      265.62     14.55 o
   1   4  11      141.00      127.43     11.69 o
   2   4  11      704.78      696.52     26.98 o
   3   4  11      262.92      323.15     19.06 o
   4   4  11      525.14      506.31     31.89 o
   5   4  11       73.17       78.09     12.30 o
   6   4  11        2.25       -7.92      9.94 o
   7   4  11      151.44      141.68     19.77 o
   8   4  11       92.85       93.69     29.81 o
 -11   5  11       21.88       23.46      7.73 o
 -10   5  11      155.27      180.21     17.88 o
  -9   5  11        2.98        7.80      9.87 o
  -8   5  11      232.40      242.88     13.08 o
  -7   5  11      878.57      823.54     21.10 o
  -6   5  11      526.10      505.19     20.24 o
  -5   5  11       21.91       30.67      6.27 o
  -4   5  11     1301.85     1336.60     29.91 o
  -3   5  11     2358.61     2433.59     50.06 o
  -2   5  11      555.85      591.59     22.11 o
  -1   5  11      103.50       78.47      9.79 o
   0   5  11        6.34        5.78      4.94 o
   1   5  11      583.84      538.67     21.77 o
   2   5  11       66.92       57.18      9.72 o
   3   5  11        0.68       -1.68      5.42 o
   4   5  11      783.66      774.31     30.50 o
   5   5  11      205.12      174.75     21.14 o
   6   5  11      197.42      179.25     50.39 o
   7   5  11      158.62      205.83     39.75 o
 -11   6  11      136.91      127.53     14.25 o
 -10   6  11       23.87       16.36      8.52 o
  -9   6  11     1088.65     1133.71     29.15 o
  -8   6  11        3.58       -1.52      5.11 o
  -7   6  11       41.39       42.57      7.78 o
  -6   6  11      804.62      789.31     22.59 o
  -5   6  11      154.03      139.69     11.56 o
  -4   6  11      336.72      361.19     18.14 o
  -3   6  11       12.24       13.06      6.34 o
  -2   6  11     1752.45     1719.87     48.03 o
  -1   6  11       10.30        7.38      5.41 o
   0   6  11     1005.82      997.35     37.24 o
   1   6  11      327.65      369.88     20.35 o
   2   6  11        2.62        2.82      5.52 o
   3   6  11        1.63       17.88      9.27 o
   4   6  11      528.37      601.40     34.66 o
   5   6  11       48.05       63.50     19.87 o
   6   6  11       34.29       38.00     12.59 o
 -10   7  11      253.08      252.25     30.18 o
  -9   7  11      273.05      253.04     16.96 o
  -8   7  11     1109.32     1223.63     40.28 o
  -7   7  11      717.33      737.54     25.78 o
  -6   7  11      463.94      469.04     37.46 o
  -5   7  11       64.60       50.67      8.23 o
  -4   7  11      371.50      379.11     19.50 o
  -3   7  11      475.77      447.76     25.99 o
  -2   7  11      384.10      411.50     26.47 o
  -1   7  11     2749.40     2646.11     55.90 o
   0   7  11      179.54      168.96     13.77 o
   1   7  11       59.86       54.37     14.45 o
   2   7  11      132.65      107.17     26.97 o
   3   7  11      136.92      157.68     20.44 o
   4   7  11      218.51      220.66     24.03 o
   5   7  11       79.92       96.44     17.74 o
   6   7  11      147.25      127.76     31.94 o
 -10   8  11        2.85       -0.62      6.47 o
  -9   8  11      370.47      356.07     21.25 o
  -8   8  11      203.30      219.09     20.28 o
  -7   8  11      759.15      738.46     28.21 o
  -6   8  11     1346.77     1393.40     39.10 o
  -5   8  11        6.57        8.68      6.15 o
  -4   8  11        6.61        6.48      6.29 o
  -3   8  11      141.20       99.02     22.67 o
  -2   8  11      165.12      147.31     17.06 o
  -1   8  11      220.77      212.58     30.87 o
   0   8  11      198.18      241.06     27.85 o
   1   8  11       34.62       29.99     14.20 o
   2   8  11      629.79      527.35     57.49 o
   3   8  11      671.08      764.42     38.71 o
   4   8  11       19.14       23.62     11.72 o
   5   8  11       81.59       67.60     15.52 o
 -10   9  11      217.82      224.31     18.05 o
  -9   9  11       73.50       90.67     12.63 o
  -8   9  11        1.87       -7.61      7.61 o
  -7   9  11      319.35      337.06     22.75 o
  -6   9  11      328.94      354.09     23.46 o
  -5   9  11     2165.04     2224.21     53.88 o
  -4   9  11       27.20       29.63     10.01 o
  -3   9  11       47.80       41.23     21.06 o
  -2   9  11       18.29       21.40     13.29 o
  -1   9  11      177.26      169.97     24.24 o
   0   9  11       14.26       26.96     15.61 o
   1   9  11       99.22       95.11     26.97 o
   2   9  11      200.71      249.83     42.59 o
   3   9  11       13.54        9.38     10.78 o
   4   9  11       69.64       50.58     15.01 o
  -9  10  11        0.18        6.63      8.20 o
  -8  10  11        5.84       32.33     12.48 o
  -7  10  11      111.74      107.71     14.89 o
  -6  10  11      493.61      531.91     30.00 o
  -5  10  11      198.73      228.12     24.28 o
  -4  10  11     1048.39     1084.16     58.20 o
  -3  10  11      155.94      165.26     25.36 o
  -2  10  11      310.95      244.71     30.10 o
  -1  10  11       20.57       20.58     13.55 o
   0  10  11      280.41      222.96     45.42 o
   1  10  11        3.08        6.39     14.90 o
   2  10  11        3.96      -12.07     12.07 o
   3  10  11       16.75        9.23     17.74 o
  -8  11  11       30.72       40.46     19.03 o
  -7  11  11      247.34      309.03     29.40 o
  -6  11  11       28.86       17.03     26.97 o
  -5  11  11      100.71      205.12     47.55 o
  -4  11  11       12.60       -9.31     11.13 o
  -3  11  11      561.31      563.69     47.61 o
  -2  11  11      411.83      406.98    106.82 o
  -1  11  11       11.65       27.51     22.00 o
   0  11  11      174.48      198.70     28.55 o
   1  11  11        1.18       -3.55     14.20 o
  -7  12  11       24.07       44.71     34.78 o
  -6  12  11       11.36       -0.36     14.30 o
  -5  12  11       93.22       83.98     23.36 o
  -4  12  11      101.33      113.22     24.59 o
  -3  12  11      503.53      576.51     50.12 o
  -2  12  11        6.32        7.96     13.30 o
  -1  12  11       96.29       84.74     22.57 o
   0  12  11      112.35      118.16     23.83 o
   2 -13  12       16.81       -3.81     12.01 o
   3 -13  12      153.03      123.10     26.08 o
   4 -13  12        4.21       28.15     15.85 o
  -1 -12  12       66.27       56.75     18.78 o
   0 -12  12      139.09      157.63     56.43 o
   1 -12  12       60.17       32.75     20.94 o
   2 -12  12      162.87      172.74     27.85 o
   3 -12  12       73.87       76.39     40.10 o
   4 -12  12      244.60      236.58     32.85 o
   5 -12  12      158.51      221.96     24.91 o
   6 -12  12        0.11        4.61     13.05 o
  -3 -11  12       35.16       -1.42     15.61 o
  -2 -11  12       18.97       -5.03     24.13 o
  -1 -11  12       29.61       40.83     15.80 o
   0 -11  12        0.98       -0.71     10.65 o
   1 -11  12      219.31      156.99     25.34 o
   2 -11  12      821.71      791.64     51.84 o
   3 -11  12      470.71      435.21     42.01 o
   4 -11  12       97.22      100.81     28.61 o
   5 -11  12      192.77      204.39     23.56 o
   6 -11  12      893.98     1119.96    139.47 o
   7 -11  12       63.85       45.91     26.88 o
  -4 -10  12        5.63        5.25     26.97 o
  -3 -10  12       19.00       16.66     13.84 o
  -2 -10  12       74.78       59.31     13.11 o
  -1 -10  12      697.10      703.06     29.91 o
   0 -10  12       85.27       75.66     13.54 o
   1 -10  12      404.06      415.27    119.24 o
   2 -10  12       17.80        2.05     10.39 o
   3 -10  12      797.39      793.59     58.70 o
   4 -10  12      523.59      524.67     31.94 o
   5 -10  12      938.85      917.68     79.46 o
   6 -10  12      161.02      132.74     18.90 o
   7 -10  12      131.14      194.61     37.44 o
   8 -10  12      141.19      135.04     22.88 o
  -5  -9  12      161.35      191.85     19.91 o
  -4  -9  12        9.78        6.10      8.24 o
  -3  -9  12       38.24       24.23      7.27 o
  -2  -9  12       36.11       34.47      8.09 o
  -1  -9  12        4.92        9.36      5.83 o
   0  -9  12       31.95       21.22      6.71 o
   1  -9  12      133.67      124.01     19.70 o
   2  -9  12       67.72       35.37      8.74 o
   3  -9  12       19.32       22.63      8.80 o
   4  -9  12     3492.88     3475.05     76.60 o
   5  -9  12       66.24       46.30     11.68 o
   6  -9  12      273.31      247.73     22.97 o
   7  -9  12       86.76       72.39     15.37 o
   8  -9  12      111.44      126.10     24.65 o
   9  -9  12      377.38      456.81     39.42 o
  -6  -8  12      132.21      126.32     21.41 o
  -5  -8  12        3.25        3.86      7.65 o
  -4  -8  12      131.47      172.09     13.20 o
  -3  -8  12       82.96       84.02     12.29 o
  -2  -8  12        5.96        8.76      5.24 o
  -1  -8  12        2.65        4.71      5.18 o
   0  -8  12      344.21      340.96     18.93 o
   1  -8  12      293.42      273.99     13.04 o
   2  -8  12       14.67       14.28      5.10 o
   3  -8  12       37.36       21.54      5.35 o
   4  -8  12        0.95       -4.79      4.79 o
   5  -8  12      268.41      297.17     29.24 o
   6  -8  12       45.33       28.06     11.56 o
   7  -8  12      406.62      414.76     34.88 o
   8  -8  12      446.91      429.82     36.39 o
   9  -8  12        4.32        1.01     10.46 o
  -7  -7  12       12.76        0.99      6.66 o
  -6  -7  12       34.99       28.33      8.53 o
  -5  -7  12      314.27      352.41     19.14 o
  -4  -7  12       90.95       68.03      8.94 o
  -3  -7  12      138.07      133.69     10.96 o
  -2  -7  12       15.77        8.64      5.21 o
  -1  -7  12      109.37      109.74     12.02 o
   0  -7  12       28.00       11.48      4.66 o
   1  -7  12      144.11      140.99      8.72 o
   2  -7  12     1009.58     1010.58     20.33 o
   3  -7  12       11.36        4.65      3.81 o
   4  -7  12       73.54       36.39      6.12 o
   5  -7  12        6.30        0.86      5.22 o
   6  -7  12      480.99      524.95     64.01 o
   7  -7  12      311.78      308.72     29.51 o
   8  -7  12       49.19       26.53     12.00 o
   9  -7  12      176.39      169.61     31.19 o
  -7  -6  12      106.54      100.26     13.42 o
  -6  -6  12      427.33      446.37     19.18 o
  -5  -6  12      680.15      700.67     31.36 o
  -4  -6  12       47.56       47.56      7.83 o
  -3  -6  12        1.53        2.55      3.92 o
  -2  -6  12      249.70      256.10     16.72 o
  -1  -6  12      394.98      404.44     14.34 o
   0  -6  12        4.96       -0.52      3.36 o
   1  -6  12      428.77      413.82     13.56 o
   2  -6  12        6.42        5.01      3.65 o
   3  -6  12        4.77        9.86      3.94 o
   4  -6  12      740.61      639.22     17.30 o
   5  -6  12      171.18      153.10     12.57 o
   6  -6  12        2.83        1.99      6.26 o
   7  -6  12       19.39       14.00     10.11 o
   8  -6  12      203.12      176.49     28.59 o
   9  -6  12        4.39        8.71     13.39 o
  -8  -5  12      150.79      147.82     30.52 o
  -7  -5  12      455.94      432.76     34.89 o
  -6  -5  12      584.28      598.37     19.61 o
  -5  -5  12        0.40       -1.05      3.76 o
  -4  -5  12      877.65      925.21     21.43 o
  -3  -5  12      974.20      985.29     22.54 o
  -2  -5  12      872.84      910.11     25.18 o
  -1  -5  12        0.21       -1.99      3.62 o
   0  -5  12        3.12       10.64      3.74 o
   1  -5  12      414.85      412.26     16.30 o
   2  -5  12      224.78      222.51     12.27 o
   3  -5  12       74.47       66.83     10.49 o
   4  -5  12      172.62      163.00     11.26 o
   5  -5  12       94.25      103.18     15.64 o
   6  -5  12       16.90       14.42      8.16 o
   7  -5  12      198.12      170.68     32.29 o
   8  -5  12       99.92       98.66     30.52 o
   9  -5  12       14.28       37.62     23.42 o
  -9  -4  12        6.92       10.46      7.81 o
  -8  -4  12      209.24      205.83     17.27 o
  -7  -4  12      219.80      216.57     16.12 o
  -6  -4  12      687.33      702.52     21.75 o
  -5  -4  12      161.12      178.43     15.09 o
  -4  -4  12       63.22       58.94      6.98 o
  -3  -4  12     3758.99     3890.81     54.50 o
  -2  -4  12      838.00      862.15     20.54 o
  -1  -4  12     1376.68     1402.70     28.34 o
   0  -4  12       75.19       73.51      6.12 o
   1  -4  12      507.16      488.96     15.78 o
   2  -4  12      865.95      853.77     25.23 o
   3  -4  12       15.91       11.52      5.07 o
   4  -4  12       12.52        9.21      5.50 o
   5  -4  12       69.58       56.76     14.03 o
   6  -4  12      192.96      207.05     19.92 o
   7  -4  12        0.20        5.56      7.62 o
   8  -4  12      407.70      321.31     54.65 o
   9  -4  12       93.85       72.39     26.97 o
  -9  -3  12      113.92      109.63     12.01 o
  -8  -3  12       36.51       25.80     17.62 o
  -7  -3  12      170.10      165.74     11.11 o
  -6  -3  12       75.73       82.13      6.05 o
  -5  -3  12      176.93      196.84     14.15 o
  -4  -3  12     2733.39     2764.61     53.56 o
  -3  -3  12      101.44       88.23      7.79 o
  -2  -3  12     3897.17     4032.36     55.94 o
  -1  -3  12     1422.69     1550.02     29.40 o
   0  -3  12      165.87      217.41     10.43 o
   1  -3  12     3494.48     3480.80     46.88 o
   2  -3  12        7.57       10.35      4.59 o
   3  -3  12      139.96      109.30     11.31 o
   4  -3  12       82.42       77.70     11.78 o
   5  -3  12      241.30      258.43     17.89 o
   6  -3  12       20.23        6.84      8.09 o
   7  -3  12      297.99      299.63     51.89 o
   8  -3  12       58.25       65.03     23.78 o
   9  -3  12      138.97       92.27     29.81 o
  -9  -2  12      181.36      153.02     16.68 o
  -8  -2  12       38.99       34.65      7.43 o
  -7  -2  12      896.66      867.62     22.57 o
  -6  -2  12       16.85       19.36      3.53 o
  -5  -2  12      296.21      296.79     10.86 o
  -4  -2  12       32.63       24.57      4.42 o
  -3  -2  12      411.32      392.66     11.48 o
  -2  -2  12      331.88      361.37     14.20 o
  -1  -2  12     2128.34     2208.71     34.88 o
   0  -2  12     3757.79     3922.68     53.61 o
   1  -2  12      246.16      285.50     12.61 o
   2  -2  12      269.19      292.89     14.61 o
   3  -2  12        1.51        1.57      4.46 o
   4  -2  12     1492.81     1416.51     36.19 o
   5  -2  12       97.15      108.28     17.49 o
   6  -2  12       37.53       41.38      9.98 o
   7  -2  12      155.04      113.55     15.42 o
   8  -2  12        3.81       13.17     11.08 o
   9  -2  12        3.50        8.12     10.78 o
 -10  -1  12       36.56       42.59     21.29 o
  -9  -1  12       18.36       17.54     23.78 o
  -8  -1  12     1055.65     1049.58     27.15 o
  -7  -1  12       66.09       59.83      8.40 o
  -6  -1  12      135.00      130.48      6.54 o
  -5  -1  12       87.87       94.59      8.68 o
  -4  -1  12      335.60      308.43     10.26 o
  -3  -1  12        3.01        0.43      3.08 o
  -2  -1  12      318.86      301.71      9.82 o
  -1  -1  12     1524.77     1500.60     29.62 o
   0  -1  12      133.56      121.12      8.33 o
   1  -1  12     3165.91     3442.43     49.95 o
   2  -1  12      454.25      452.65     37.75 o
   3  -1  12     2821.92     2837.03     55.09 o
   4  -1  12      519.79      547.22     31.55 o
   5  -1  12      203.08      214.59     18.90 o
   6  -1  12      115.46      103.28     13.96 o
   7  -1  12      779.20      715.49     91.19 o
   8  -1  12      209.92      241.84     31.94 o
   9  -1  12      103.44       62.59     16.36 o
 -10   0  12        5.43       12.07     16.32 o
  -9   0  12      567.26      494.23     38.91 o
  -8   0  12       41.41       35.96      8.63 o
  -7   0  12      135.00      118.51      9.57 o
  -6   0  12      508.60      523.61     10.70 o
  -5   0  12     1305.65     1297.56     24.14 o
  -4   0  12       91.34       86.67      6.77 o
  -3   0  12      109.68      105.85      6.71 o
  -2   0  12       45.69       36.49      4.93 o
  -1   0  12       12.43       12.60      4.18 o
   0   0  12     1195.83     1170.55     23.80 o
   1   0  12      193.11      197.30     11.25 o
   2   0  12     1466.77     1533.78     40.26 o
   3   0  12     2477.44     2553.30     59.46 o
   4   0  12     1162.91     1270.97     42.62 o
   5   0  12      170.99      141.38     15.26 o
   6   0  12      237.17      269.58     24.56 o
   7   0  12      383.16      419.85     28.85 o
   8   0  12       42.19       24.84     11.55 o
   9   0  12        1.69        0.96      9.89 o
 -10   1  12       44.16       63.66     17.98 o
  -9   1  12      207.57      222.06     40.01 o
  -8   1  12       54.41       37.17      4.82 o
  -7   1  12        0.12       -3.03      3.86 o
  -6   1  12     1303.95     1316.73     20.81 o
  -5   1  12     2585.11     2535.24     36.66 o
  -4   1  12      167.71      175.68      9.29 o
  -3   1  12      222.98      226.32     10.71 o
  -2   1  12       62.64       67.83      6.53 o
  -1   1  12      706.87      732.34     18.05 o
   0   1  12     1732.76     1789.87     43.61 o
   1   1  12      963.68      875.28     25.02 o
   2   1  12      852.40      801.93     54.30 o
   3   1  12      695.74      742.58     28.13 o
   4   1  12      553.13      567.67     55.72 o
   5   1  12      169.54      168.95     16.97 o
   6   1  12      533.34      586.12     31.42 o
   7   1  12       92.11      102.60     17.56 o
   8   1  12       30.71       37.02     26.97 o
   9   1  12       15.91        4.97     18.45 o
 -10   2  12        1.60       11.34     12.79 o
  -9   2  12       46.79       41.46      6.77 o
  -8   2  12       37.88       33.17      5.41 o
  -7   2  12      606.48      621.71     19.98 o
  -6   2  12     1379.34     1398.20     41.10 o
  -5   2  12      141.81      153.34      9.39 o
  -4   2  12     2532.06     2512.21     42.12 o
  -3   2  12      415.74      476.78     15.94 o
  -2   2  12     3162.84     3111.18     56.18 o
  -1   2  12     1310.17     1320.42     28.50 o
   0   2  12       14.12        7.20      4.11 o
   1   2  12       64.46       48.63      9.73 o
   2   2  12      214.05      207.75     14.79 o
   3   2  12     1930.50     1980.57     46.41 o
   4   2  12      500.71      479.30     25.37 o
   5   2  12      479.33      505.45     34.44 o
   6   2  12       30.33       23.07      8.83 o
   7   2  12      194.91      175.68     33.36 o
   8   2  12       19.66       40.54     12.46 o
 -11   3  12       26.46       14.62     15.66 o
 -10   3  12      195.20      200.72     14.96 o
  -9   3  12      152.28      157.50     12.06 o
  -8   3  12        5.72       14.34      5.78 o
  -7   3  12      804.62      801.54     15.76 o
  -6   3  12       18.67       13.21      4.36 o
  -5   3  12      621.84      655.33     20.24 o
  -4   3  12       65.92       62.86      8.03 o
  -3   3  12     3573.54     3548.70     63.03 o
  -2   3  12     1517.25     1538.46     36.27 o
  -1   3  12      399.88      448.28     16.63 o
   0   3  12       21.16       32.34      5.35 o
   1   3  12        0.92        2.14      4.34 o
   2   3  12     3045.73     2992.74     57.76 o
   3   3  12       12.97        9.86      7.58 o
   4   3  12       65.84       53.59     10.28 o
   5   3  12       32.25       34.56     11.83 o
   6   3  12      431.89      507.74     96.17 o
   7   3  12      109.23      114.41     24.84 o
   8   3  12      138.65      137.19     28.39 o
 -11   4  12      225.85      233.49     14.54 o
 -10   4  12        0.83       10.35      5.95 o
  -9   4  12      114.67      119.57     11.80 o
  -8   4  12      116.73      101.19      9.63 o
  -7   4  12       15.59        7.79      4.06 o
  -6   4  12      223.39      249.49     13.02 o
  -5   4  12      109.86      114.61     10.65 o
  -4   4  12     1942.49     2056.88     49.48 o
  -3   4  12      746.46      741.10     26.23 o
  -2   4  12      261.27      277.96     17.52 o
  -1   4  12      663.14      650.49     20.58 o
   0   4  12     1512.11     1462.01     34.49 o
   1   4  12     2021.83     1995.44     43.81 o
   2   4  12       50.68       50.90      8.51 o
   3   4  12        0.77        8.85      5.64 o
   4   4  12      162.14      194.55     27.12 o
   5   4  12      431.92      495.12     32.13 o
   6   4  12      252.25      293.24     27.83 o
   7   4  12       23.45       10.56      9.55 o
 -10   5  12        9.81       13.71      8.31 o
  -9   5  12      220.24      223.06     22.30 o
  -8   5  12        1.29        2.68      7.99 o
  -7   5  12      531.63      488.84     18.98 o
  -6   5  12       15.36       12.96      5.26 o
  -5   5  12        1.19        5.06      5.14 o
  -4   5  12        3.20       10.14      5.54 o
  -3   5  12      613.69      606.26     22.69 o
  -2   5  12      157.47      181.59     15.06 o
  -1   5  12      401.85      407.15     21.53 o
   0   5  12     1811.22     1674.98     36.60 o
   1   5  12       27.07       19.77      6.91 o
   2   5  12      847.56      886.70     46.51 o
   3   5  12      414.37      415.23     44.71 o
   4   5  12     1007.72     1050.15     44.68 o
   5   5  12       29.72       28.53     14.90 o
   6   5  12        0.51       10.37      9.55 o
   7   5  12       38.52       31.23     22.00 o
 -10   6  12       23.42        7.73      8.04 o
  -9   6  12        3.89        2.07      5.58 o
  -8   6  12      231.31      241.33     19.30 o
  -7   6  12      408.66      516.48     21.45 o
  -6   6  12       41.95       23.63      7.25 o
  -5   6  12      535.55      493.12     19.49 o
  -4   6  12       28.24       36.91      8.46 o
  -3   6  12      112.11      124.47     12.59 o
  -2   6  12        3.27        0.72      6.64 o
  -1   6  12      973.38      939.92     29.50 o
   0   6  12        0.06        2.09      5.72 o
   1   6  12     1201.41     1240.99     57.57 o
   2   6  12      130.80      118.41     18.07 o
   3   6  12      640.43      619.87     35.58 o
   4   6  12      144.64      138.91     19.44 o
   5   6  12       67.07       33.00     13.84 o
   6   6  12      230.50      258.13     27.11 o
 -10   7  12      153.53      151.19     16.53 o
  -9   7  12      876.05      934.02     28.85 o
  -8   7  12      227.65      255.17     21.28 o
  -7   7  12        1.43       -4.61      5.56 o
  -6   7  12      246.69      291.25     19.19 o
  -5   7  12       57.55       87.93     10.17 o
  -4   7  12        2.80       -5.53      5.53 o
  -3   7  12      126.21      147.58     16.60 o
  -2   7  12      395.97      396.39     36.05 o
  -1   7  12       64.31       76.78     14.25 o
   0   7  12      799.10      771.05     33.25 o
   1   7  12      246.25      273.96     41.88 o
   2   7  12      461.84      386.81     50.39 o
   3   7  12     1249.00     1329.49     52.52 o
   4   7  12       78.24      109.11     18.42 o
   5   7  12       84.97       98.26     17.72 o
 -10   8  12      276.39      271.19     18.54 o
  -9   8  12       25.10       35.28      9.30 o
  -8   8  12       38.48       60.62     12.87 o
  -7   8  12      332.07      354.40     22.43 o
  -6   8  12      582.17      641.79     43.74 o
  -5   8  12      926.43     1064.37     34.22 o
  -4   8  12       60.45       63.98     16.04 o
  -3   8  12       53.39       33.09     10.27 o
  -2   8  12      353.93      312.33     25.08 o
  -1   8  12       93.25       52.08     15.01 o
   0   8  12        3.13       -3.19      8.92 o
   1   8  12        7.76       -4.26     10.65 o
   2   8  12      279.40      273.96     42.59 o
   3   8  12      157.84      167.11     24.49 o
   4   8  12      288.04      243.19     28.74 o
  -9   9  12      110.42      121.85     14.85 o
  -8   9  12        7.83        9.17      9.45 o
  -7   9  12       17.84       14.26      8.24 o
  -6   9  12      711.73      795.87     31.52 o
  -5   9  12        3.01       -4.44      6.83 o
  -4   9  12      530.52      596.65     33.49 o
  -3   9  12       81.58       60.77     16.87 o
  -2   9  12       29.99       35.08     14.03 o
  -1   9  12        1.82       11.15     12.42 o
   0   9  12      742.61      691.30     42.58 o
   1   9  12      143.92      194.47     37.62 o
   2   9  12      109.25      107.88     30.52 o
   3   9  12      113.80      116.25     20.79 o
  -9  10  12       66.80       41.57     11.24 o
  -8  10  12        9.19       11.87     10.66 o
  -7  10  12      338.73      370.59     25.74 o
  -6  10  12        6.39        9.55     15.47 o
  -5  10  12       71.48       18.85     13.42 o
  -4  10  12        4.87       -3.74     11.39 o
  -3  10  12      892.99      961.61     52.01 o
  -2  10  12      198.35      213.53     28.61 o
  -1  10  12        0.51        6.17     13.49 o
   0  10  12       58.50       14.82     25.55 o
   1  10  12       92.94       66.72     26.97 o
   2  10  12       17.68        8.52     15.61 o
  -8  11  12      355.42      342.70     40.24 o
  -7  11  12        0.05       -9.94     25.55 o
  -6  11  12        2.61        2.77     13.05 o
  -5  11  12       42.11       39.93     18.45 o
  -4  11  12      371.77      446.82     43.02 o
  -3  11  12      115.08      151.67     26.76 o
  -2  11  12      323.89      269.70     33.54 o
  -1  11  12       11.71        0.00     12.55 o
   0  11  12       93.94      100.24     22.13 o
   1  11  12      199.14      261.19     46.84 o
  -6  12  12       61.15       27.77     22.71 o
  -5  12  12       10.27       -4.25     15.01 o
  -4  12  12       69.28       58.59     25.55 o
  -3  12  12        9.71       17.93     14.96 o
  -2  12  12       83.73       80.25     22.71 o
  -1  12  12      149.54      177.49     29.50 o
   0 -12  13        0.78       -2.53     12.29 o
   1 -12  13       33.88       41.88     16.76 o
   2 -12  13       78.56       82.23     36.91 o
   3 -12  13       14.14        6.83     13.24 o
   4 -12  13       75.65       61.57     20.00 o
   5 -12  13       95.19       80.60     22.57 o
  -2 -11  13        0.62        2.52     12.29 o
  -1 -11  13       17.30        1.27     11.51 o
   0 -11  13      140.10      161.85     26.04 o
   1 -11  13      180.67      204.21     46.84 o
   2 -11  13      125.26       81.58     28.04 o
   3 -11  13      119.71      127.22     70.27 o
   4 -11  13       15.93        6.52     24.13 o
   5 -11  13      124.33      108.93     17.90 o
   6 -11  13       20.15       35.42     13.15 o
   7 -11  13      124.00       78.27     17.79 o
  -4 -10  13       19.66       -5.98     11.71 o
  -3 -10  13       34.86       65.81     16.54 o
  -2 -10  13        8.73        3.86      7.28 o
  -1 -10  13       28.33       13.38      8.00 o
   0 -10  13       75.33       58.93     13.64 o
   1 -10  13       34.35       43.68     11.83 o
   2 -10  13      160.56      185.10     26.88 o
   3 -10  13        1.25        7.73      9.01 o
   4 -10  13      463.47      430.12     35.47 o
   5 -10  13       38.92       31.12     20.94 o
   6 -10  13        9.92       15.34     11.98 o
   7 -10  13       68.19       88.71     18.28 o
   8 -10  13      432.08      418.93     36.41 o
  -5  -9  13       27.23       31.22     10.86 o
  -4  -9  13      124.49      146.56     26.52 o
  -3  -9  13        3.27        6.83      6.88 o
  -2  -9  13       70.06       86.61     14.33 o
  -1  -9  13       29.86       32.58      7.73 o
   0  -9  13      146.96      114.62     15.01 o
   1  -9  13       33.62       54.43     10.59 o
   2  -9  13      956.22      942.54     29.85 o
   3  -9  13      176.86      220.04     16.73 o
   4  -9  13      169.41      171.39     19.61 o
   5  -9  13      270.99      298.91     27.21 o
   6  -9  13       70.33       74.02     14.94 o
   7  -9  13      153.23      184.56     29.10 o
   8  -9  13      171.85      191.09     33.00 o
  -6  -8  13       56.99       32.44     10.93 o
  -5  -8  13      115.26      115.17     15.36 o
  -4  -8  13       24.83       14.73      7.35 o
  -3  -8  13       58.22       56.90      9.10 o
  -2  -8  13        0.85       -2.33      5.01 o
  -1  -8  13      198.73      183.99     14.50 o
   0  -8  13      590.61      596.93     22.69 o
   1  -8  13      214.20      229.56     11.93 o
   2  -8  13       45.34       46.12      6.85 o
   3  -8  13        8.03       10.10      6.04 o
   4  -8  13      499.84      564.46     26.14 o
   5  -8  13      307.03      289.13     28.68 o
   6  -8  13      115.40       84.74     19.67 o
   7  -8  13      323.07      275.19     30.07 o
   8  -8  13       11.17       -8.06      9.02 o
   9  -8  13      145.25      182.86     66.72 o
  -6  -7  13       78.59       78.83     11.24 o
  -5  -7  13      127.50      118.16     14.73 o
  -4  -7  13        0.32       -2.55      4.77 o
  -3  -7  13       10.39        9.18      5.54 o
  -2  -7  13      415.58      447.32     18.31 o
  -1  -7  13      954.54      956.94     24.64 o
   0  -7  13        0.21        0.18      4.10 o
   1  -7  13      170.51      158.53      9.83 o
   2  -7  13      295.73      322.34     13.52 o
   3  -7  13      885.98      949.42     21.57 o
   4  -7  13      129.70      165.95     13.35 o
   5  -7  13      135.90      116.75     10.89 o
   6  -7  13      143.13       72.97     28.07 o
   7  -7  13      221.96      170.51     36.76 o
   8  -7  13      496.50      523.13     51.07 o
   9  -7  13        0.00        0.98     14.81 o
  -7  -6  13      384.29      402.37     21.40 o
  -6  -6  13      924.81      964.99     32.05 o
  -5  -6  13       37.63       41.92      8.52 o
  -4  -6  13       56.80       52.12      7.10 o
  -3  -6  13        7.42        3.05      4.19 o
  -2  -6  13      222.84      238.76     13.97 o
  -1  -6  13      571.77      538.29     16.08 o
   0  -6  13       10.10       13.08      4.60 o
   1  -6  13      438.31      430.62     14.06 o
   2  -6  13      629.85      638.78     18.08 o
   3  -6  13      387.13      343.79     18.13 o
   4  -6  13       11.81        9.03      4.48 o
   5  -6  13       33.69       22.85      5.98 o
   6  -6  13        1.46        3.96      7.31 o
   7  -6  13      558.69      551.51     49.51 o
   8  -6  13        0.35       17.45     15.46 o
   9  -6  13      541.91      558.58     79.49 o
  -8  -5  13       48.88       39.59     11.08 o
  -7  -5  13      102.45      102.57     14.75 o
  -6  -5  13       65.76       69.87     14.14 o
  -5  -5  13      692.49      713.70     24.76 o
  -4  -5  13       11.65       12.27      4.65 o
  -3  -5  13      875.70      887.13     21.96 o
  -2  -5  13      621.04      599.31     19.10 o
  -1  -5  13       11.03        7.36      4.33 o
   0  -5  13       47.85       48.30      6.80 o
   1  -5  13      132.57      142.18      9.98 o
   2  -5  13       80.41       81.17      8.71 o
   3  -5  13       81.19       48.90      7.12 o
   4  -5  13       42.93       36.51      6.64 o
   5  -5  13       81.72      109.22     13.51 o
   6  -5  13      245.75      246.93     28.09 o
   7  -5  13      139.08      165.92     24.13 o
   8  -5  13      135.12      119.95     34.78 o
   9  -5  13        4.42        3.55     17.03 o
  -8  -4  13       18.03       11.21      7.48 o
  -7  -4  13      135.88      126.27     13.00 o
  -6  -4  13      283.30      279.88     18.19 o
  -5  -4  13       70.05       73.00      7.60 o
  -4  -4  13      124.29      113.39     13.29 o
  -3  -4  13      540.89      538.86     16.32 o
  -2  -4  13      890.33      912.65     23.62 o
  -1  -4  13     1113.18     1113.69     25.43 o
   0  -4  13       64.72       75.61      6.56 o
   1  -4  13        1.12       -0.13      3.42 o
   2  -4  13        2.02       -3.81      3.81 o
   3  -4  13       31.66       31.09      6.97 o
   4  -4  13       94.50       94.46     10.11 o
   5  -4  13      569.05      553.80     35.92 o
   6  -4  13      140.88      146.48     21.30 o
   7  -4  13       19.51       10.75     10.50 o
   8  -4  13       81.25       98.86     19.55 o
   9  -4  13      172.70      183.83     41.88 o
  -9  -3  13       57.04       81.46     21.29 o
  -8  -3  13      345.40      292.42     27.68 o
  -7  -3  13      156.63      153.72     13.00 o
  -6  -3  13        6.35       10.82      5.15 o
  -5  -3  13       45.57       38.81      6.83 o
  -4  -3  13      496.45      486.95     25.00 o
  -3  -3  13     1498.55     1594.47     35.17 o
  -2  -3  13      753.03      761.76     20.76 o
  -1  -3  13     1327.53     1351.64     23.43 o
   0  -3  13     2571.98     2650.94     39.25 o
   1  -3  13      378.20      391.87     17.30 o
   2  -3  13      517.85      477.46     27.98 o
   3  -3  13       15.07       15.83      5.91 o
   4  -3  13        3.45       -1.98      4.61 o
   5  -3  13      416.63      330.73     24.36 o
   6  -3  13       15.79        4.84      9.23 o
   7  -3  13      263.73      255.58     28.40 o
   8  -3  13       50.78       46.19     15.01 o
   9  -3  13      154.55      186.80     26.68 o
  -9  -2  13      231.59      227.12     22.00 o
  -8  -2  13      502.58      501.06     57.71 o
  -7  -2  13      375.54      386.13     33.91 o
  -6  -2  13       23.19       15.96      3.98 o
  -5  -2  13      399.44      382.83     12.17 o
  -4  -2  13     1014.19     1018.30     20.81 o
  -3  -2  13      591.01      539.72     18.14 o
  -2  -2  13        0.83       -1.88      3.68 o
  -1  -2  13      801.40      845.60     21.05 o
   0  -2  13      943.08      994.20     25.99 o
   1  -2  13     5693.58     5786.21     81.91 o
   2  -2  13      102.71      112.83     11.50 o
   3  -2  13      355.65      374.08     20.66 o
   4  -2  13      325.54      250.69     33.40 o
   5  -2  13       36.79       38.82     10.01 o
   6  -2  13      277.69      285.32     23.55 o
   7  -2  13       24.69       24.84     12.04 o
   8  -2  13       93.88      101.91     19.59 o
   9  -2  13       43.50       45.50     15.52 o
  -9  -1  13      534.87      550.49     23.54 o
  -8  -1  13        2.70       -0.24      4.27 o
  -7  -1  13      446.26      431.16     20.80 o
  -6  -1  13      237.86      229.74      9.33 o
  -5  -1  13     1468.74     1450.51     26.56 o
  -4  -1  13       97.25       89.64      7.43 o
  -3  -1  13      192.59      186.33     10.19 o
  -2  -1  13      189.29      165.34     10.50 o
  -1  -1  13      331.84      347.37     17.28 o
   0  -1  13     2206.47     2265.71     36.99 o
   1  -1  13       63.53       74.30     11.52 o
   2  -1  13     1946.74     1993.64     43.58 o
   3  -1  13      274.32      272.32     17.45 o
   4  -1  13      356.59      364.20     20.97 o
   5  -1  13       55.57       49.03     16.07 o
   6  -1  13      319.93      301.40     23.77 o
   7  -1  13      776.96      768.26     43.32 o
   8  -1  13       13.60       11.12     11.55 o
   9  -1  13       27.76       47.83     15.05 o
 -10   0  13       94.54      111.43     29.10 o
  -9   0  13        9.05        1.72     10.29 o
  -8   0  13      451.93      465.81     16.85 o
  -7   0  13      101.64       86.73     12.91 o
  -6   0  13     1241.95     1188.04     19.74 o
  -5   0  13      203.09      193.69     10.28 o
  -4   0  13        9.98        8.86      4.03 o
  -3   0  13        8.53        9.56      3.72 o
  -2   0  13      248.71      240.96     11.26 o
  -1   0  13      417.31      370.41     19.65 o
   0   0  13      218.16      215.18     11.59 o
   1   0  13      411.43      386.55     18.34 o
   2   0  13       67.11       61.38     13.93 o
   3   0  13     4519.23     4600.24     79.80 o
   4   0  13       20.35       12.76      6.38 o
   5   0  13     1125.99     1149.28     39.51 o
   6   0  13      415.43      450.08     65.65 o
   7   0  13       20.44       30.72     12.46 o
   8   0  13      148.65      193.43     25.33 o
 -10   1  13       94.11       86.59     27.68 o
  -9   1  13       41.19       47.28     11.17 o
  -8   1  13       49.25       43.88     12.91 o
  -7   1  13      406.96      377.68     16.90 o
  -6   1  13      500.43      529.02     12.68 o
  -5   1  13      297.95      329.88     12.52 o
  -4   1  13      547.41      545.52     16.36 o
  -3   1  13        4.60        3.84      3.52 o
  -2   1  13       35.72       22.20      4.95 o
  -1   1  13        3.74        4.48      3.99 o
   0   1  13      628.96      560.79     18.16 o
   1   1  13      118.73      100.42     10.22 o
   2   1  13      454.13      427.67     25.73 o
   3   1  13      161.90      167.30     14.30 o
   4   1  13      217.10      217.41     19.05 o
   5   1  13       38.96       24.52     20.17 o
   6   1  13      833.86      791.83     40.59 o
   7   1  13      853.48      890.87     85.53 o
   8   1  13      156.08      162.75     22.43 o
 -10   2  13      175.04      169.92     13.42 o
  -9   2  13      115.56      123.83     10.86 o
  -8   2  13      127.38      107.65      9.80 o
  -7   2  13       30.11       32.52      4.19 o
  -6   2  13      434.21      491.98     16.62 o
  -5   2  13      427.20      410.58     14.32 o
  -4   2  13      118.69      118.81      9.40 o
  -3   2  13     2624.86     2688.67     45.46 o
  -2   2  13      139.98      145.16     14.52 o
  -1   2  13        6.81        1.89      3.92 o
   0   2  13        6.24        4.25      4.47 o
   1   2  13      111.54       95.98     10.35 o
   2   2  13     2678.12     2686.89     53.88 o
   3   2  13      388.38      427.51     27.88 o
   4   2  13       17.94       31.02      8.92 o
   5   2  13      416.26      430.23     33.76 o
   6   2  13      847.42      943.84     44.29 o
   7   2  13        7.79       -3.81      8.77 o
   8   2  13       27.55       26.68     12.79 o
 -10   3  13        0.61        3.28      4.74 o
  -9   3  13        0.83        1.28      5.24 o
  -8   3  13      108.85      134.53     17.15 o
  -7   3  13       78.09       76.91      8.61 o
  -6   3  13      382.16      407.70     24.40 o
  -5   3  13        0.27       -1.18      4.14 o
  -4   3  13      645.53      720.42     29.51 o
  -3   3  13      502.12      513.69     19.96 o
  -2   3  13     1507.20     1560.28     37.55 o
  -1   3  13     1026.32      997.28     25.66 o
   0   3  13      192.30      199.08     13.06 o
   1   3  13     1193.47     1140.27     31.43 o
   2   3  13       82.04      107.57     11.62 o
   3   3  13      603.04      592.79     31.25 o
   4   3  13       11.79       14.64     13.13 o
   5   3  13      681.57      716.83     39.13 o
   6   3  13      229.93      251.12     26.77 o
   7   3  13       62.63       55.41     14.29 o
 -10   4  13        6.47        6.09      8.96 o
  -9   4  13        0.87        6.66      6.10 o
  -8   4  13      374.60      404.03     20.20 o
  -7   4  13      290.37      292.63     15.09 o
  -6   4  13       29.04       25.35      6.27 o
  -5   4  13      432.32      472.89     30.84 o
  -4   4  13       10.08       11.59      5.72 o
  -3   4  13     1060.28     1074.12     30.55 o
  -2   4  13      869.76      915.05     42.82 o
  -1   4  13      272.25      334.24     23.31 o
   0   4  13     2422.37     2415.36     45.28 o
   1   4  13      211.09      193.16     17.83 o
   2   4  13      154.74      179.44     14.75 o
   3   4  13      440.93      441.57     30.20 o
   4   4  13      114.83       72.58     14.96 o
   5   4  13       31.77       30.58     11.60 o
   6   4  13        0.94       -0.13      9.38 o
   7   4  13       44.05       18.21     19.16 o
 -10   5  13       32.63       28.47     10.69 o
  -9   5  13       83.02       98.13     12.87 o
  -8   5  13      638.25      740.33     28.64 o
  -7   5  13        7.00       11.49      5.85 o
  -6   5  13       24.85       15.24      7.27 o
  -5   5  13       93.55      108.78     12.34 o
  -4   5  13      427.36      477.85     21.66 o
  -3   5  13      719.98      780.54     27.09 o
  -2   5  13        2.03        4.51      6.82 o
  -1   5  13      238.16      232.82     19.93 o
   0   5  13       86.89       69.87     10.29 o
   1   5  13     3204.72     3297.82     57.54 o
   2   5  13       91.09       98.09     15.85 o
   3   5  13       38.90       57.58     13.64 o
   4   5  13      262.79      295.42     42.59 o
   5   5  13       26.19       12.19     10.31 o
   6   5  13       51.24       83.16     23.07 o
 -10   6  13       77.61       38.42     11.86 o
  -9   6  13      201.65      230.37     15.09 o
  -8   6  13       50.07       42.83     12.94 o
  -7   6  13       26.08       31.56     11.67 o
  -6   6  13      294.85      286.72     21.31 o
  -5   6  13      316.84      343.05     20.61 o
  -4   6  13      227.24      261.02     18.47 o
  -3   6  13        6.88        4.25      6.94 o
  -2   6  13        3.65        0.50      6.20 o
  -1   6  13      121.42      112.40     15.22 o
   0   6  13     1853.00     1848.07     92.71 o
   1   6  13      219.86      157.57     31.94 o
   2   6  13      200.72      208.75     29.81 o
   3   6  13      114.88      115.41     18.70 o
   4   6  13      203.71      203.88     24.14 o
   5   6  13      227.69      287.48     29.11 o
   6   6  13      101.57       76.41     25.20 o
 -10   7  13      117.41      130.07     25.97 o
  -9   7  13      196.80      190.05     15.49 o
  -8   7  13       97.40       98.49     15.13 o
  -7   7  13        4.50       -1.06      6.32 o
  -6   7  13       36.51       63.13     10.51 o
  -5   7  13      202.06      261.38     21.88 o
  -4   7  13       22.67        6.02      8.28 o
  -3   7  13      120.75       86.34     13.78 o
  -2   7  13      160.61      179.91     19.04 o
  -1   7  13      730.34      815.28     34.26 o
   0   7  13       32.88       46.49     14.55 o
   1   7  13      219.84      154.02     31.94 o
   2   7  13      118.93      131.92     19.59 o
   3   7  13      790.80      743.99     57.49 o
   4   7  13      542.80      633.27     61.39 o
   5   7  13       71.91       70.50     15.97 o
  -9   8  13       98.27       98.19     12.74 o
  -8   8  13       64.80       47.86     12.66 o
  -7   8  13       85.10       76.40     12.67 o
  -6   8  13       98.28      112.83     13.86 o
  -5   8  13       39.43       32.92     15.16 o
  -4   8  13       13.34       10.20      8.57 o
  -3   8  13       10.73        5.46     11.59 o
  -2   8  13      333.64      393.00     35.54 o
  -1   8  13      106.46      127.84     22.71 o
   0   8  13        0.40        1.76      9.27 o
   1   8  13        2.33       -5.68     12.78 o
   2   8  13      125.60      102.49     18.58 o
   3   8  13      274.93      318.89     29.84 o
   4   8  13        6.55       -5.21      8.77 o
  -9   9  13       85.75       88.92     14.44 o
  -8   9  13       15.00       18.16     10.75 o
  -7   9  13      228.27      220.28     23.04 o
  -6   9  13       46.61       43.62     16.60 o
  -5   9  13      241.46      269.75     24.61 o
  -4   9  13       32.29        9.63     20.58 o
  -3   9  13        7.04        9.86     13.13 o
  -2   9  13       27.28       45.37     15.10 o
  -1   9  13       45.24       32.97     14.53 o
   0   9  13      107.40       89.65     19.28 o
   1   9  13       18.32       11.36     17.03 o
   2   9  13      106.57       41.17     22.00 o
   3   9  13        0.32       -2.89      9.78 o
  -8  10  13        3.97      -13.13     20.23 o
  -7  10  13       33.08       32.69     18.07 o
  -6  10  13      316.10      317.60     28.95 o
  -5  10  13       42.60       26.92     15.62 o
  -4  10  13        8.65        4.39     12.46 o
  -3  10  13       91.33      119.38     23.02 o
  -2  10  13      104.32      153.12     26.04 o
  -1  10  13      206.37      236.49     31.10 o
   0  10  13        0.95       12.41     12.52 o
   1  10  13        4.97        2.84     16.32 o
   2  10  13      110.84       61.04     25.55 o
  -7  11  13      382.35      481.92     74.52 o
  -6  11  13       52.82       24.61     17.85 o
  -5  11  13       26.15       31.62     17.74 o
  -4  11  13        8.64      -12.21     12.21 o
  -3  11  13       79.85      109.02     23.74 o
  -2  11  13       64.95       75.51     21.11 o
  -1  11  13        8.09        8.22     11.79 o
   0  11  13      271.73      279.05     34.75 o
  -4  12  13       13.26        4.56     14.05 o
  -3  12  13       33.18       10.65     22.36 o
   1 -12  14       17.06       27.95     16.04 o
   2 -12  14      231.74      202.38     31.61 o
   3 -12  14       47.91       44.77     23.07 o
   4 -12  14        9.43        0.99     13.79 o
  -2 -11  14       15.89       -1.42     15.61 o
  -1 -11  14       86.13       79.03     20.10 o
   0 -11  14       37.16       32.65     15.53 o
   1 -11  14      113.13      150.82     75.59 o
   2 -11  14      177.33      175.75     28.05 o
   3 -11  14       39.38       24.80     15.53 o
   4 -11  14        4.92       -2.23     10.50 o
   5 -11  14        3.12        2.22     12.10 o
   6 -11  14      213.93      221.84     39.24 o
  -3 -10  14       63.31       22.28     13.02 o
  -2 -10  14      359.01      394.81     30.94 o
  -1 -10  14        2.21        0.84      8.65 o
   0 -10  14      234.49      246.91     24.69 o
   1 -10  14      262.92      301.11     29.99 o
   2 -10  14        7.72        6.52      8.30 o
   3 -10  14       20.67       28.32     14.45 o
   4 -10  14      130.31      144.20     18.70 o
   5 -10  14       65.95       73.24     15.36 o
   6 -10  14       45.80       40.02     13.22 o
   7 -10  14        7.34        0.60     10.18 o
  -4  -9  14       30.40       30.16     11.23 o
  -3  -9  14       52.12       60.72     11.81 o
  -2  -9  14       46.46       37.40      8.73 o
  -1  -9  14      459.94      476.37     27.72 o
   0  -9  14      454.29      525.71     28.97 o
   1  -9  14        1.07        1.29      6.81 o
   2  -9  14        3.50       -4.45      6.65 o
   3  -9  14        0.11        2.69      5.89 o
   4  -9  14      122.74      130.57     18.90 o
   5  -9  14        0.91        2.47      7.56 o
   6  -9  14      134.25      138.19     32.34 o
   7  -9  14       11.41       -0.12     11.92 o
   8  -9  14       63.78       41.52     19.32 o
  -5  -8  14       33.14       28.55     17.19 o
  -4  -8  14      203.65      189.81     18.44 o
  -3  -8  14        0.12       -0.10      5.91 o
  -2  -8  14      104.21       97.43     11.15 o
  -1  -8  14      223.41      242.53     19.33 o
   0  -8  14      111.37       98.69     11.21 o
   1  -8  14     1017.76      973.95     26.36 o
   2  -8  14        0.04       -1.13      4.71 o
   3  -8  14      371.72      466.18     21.71 o
   4  -8  14        7.07       -0.88      5.55 o
   5  -8  14        6.99       -8.18      8.18 o
   6  -8  14        1.29        3.12     16.68 o
   7  -8  14      112.74      107.59     23.44 o
   8  -8  14      126.10      126.60     25.46 o
  -6  -7  14       30.06       15.82     16.35 o
  -5  -7  14       51.27       21.88      8.98 o
  -4  -7  14       12.47       16.99      7.52 o
  -3  -7  14      182.78      173.87     13.80 o
  -2  -7  14        0.55        2.36      4.85 o
  -1  -7  14      460.59      497.19     22.06 o
   0  -7  14      643.78      654.89     21.20 o
   1  -7  14        2.12        6.94      3.84 o
   2  -7  14     1517.41     1475.23     27.84 o
   3  -7  14      974.37      987.87     35.41 o
   4  -7  14      256.35      255.96     19.26 o
   5  -7  14      148.06      155.90     18.12 o
   6  -7  14      215.17      226.13     25.68 o
   7  -7  14      205.60      163.12     23.36 o
   8  -7  14       49.42       45.42     32.65 o
  -7  -6  14       31.19       37.96     12.01 o
  -6  -6  14      177.16      227.28     17.96 o
  -5  -6  14     1296.07     1239.14     34.91 o
  -4  -6  14      267.80      296.45     15.07 o
  -3  -6  14       31.28       30.41      8.41 o
  -2  -6  14      570.29      569.95     18.64 o
  -1  -6  14      101.33      120.98      9.19 o
   0  -6  14      116.05      124.80     11.75 o
   1  -6  14     1622.62     1678.73     25.78 o
   2  -6  14      709.04      688.39     20.24 o
   3  -6  14      488.36      414.69     24.39 o
   4  -6  14      388.93      350.28     29.20 o
   5  -6  14      305.09      323.81     17.05 o
   6  -6  14      890.88     1014.68     38.12 o
   7  -6  14      135.16      119.48     19.36 o
   8  -6  14        5.87       -8.04     11.55 o
   9  -6  14       24.90       15.13     14.32 o
  -7  -5  14      177.29      182.57     19.05 o
  -6  -5  14      137.26      146.31     24.38 o
  -5  -5  14       90.63       94.35     14.47 o
  -4  -5  14     1400.34     1346.22     31.12 o
  -3  -5  14       66.46       69.18     12.25 o
  -2  -5  14     1009.83     1024.65     24.86 o
  -1  -5  14      463.41      464.51     17.53 o
   0  -5  14      216.75      191.16     14.66 o
   1  -5  14       50.22       48.49      6.93 o
   2  -5  14      341.85      393.29     24.33 o
   3  -5  14     1364.24     1357.64     29.63 o
   4  -5  14       69.02       58.01     10.69 o
   5  -5  14     1982.28     2012.32     72.65 o
   6  -5  14      232.49      215.61     27.29 o
   7  -5  14      246.24      219.43     27.95 o
   8  -5  14        4.19        5.32     11.16 o
   9  -5  14        6.73       -8.52     14.20 o
  -8  -4  14       32.50       45.01     10.50 o
  -7  -4  14       54.95       61.46     15.26 o
  -6  -4  14        3.14       -3.24      5.74 o
  -5  -4  14      242.18      196.87     16.19 o
  -4  -4  14       34.81       34.35      6.36 o
  -3  -4  14     2846.23     2906.08     50.63 o
  -2  -4  14     1038.73     1055.06     38.15 o
  -1  -4  14       32.54       26.27      6.04 o
   0  -4  14      324.50      333.58     16.64 o
   1  -4  14      339.47      319.08     22.01 o
   2  -4  14       60.71       59.61      7.39 o
   3  -4  14       10.45       11.55      6.21 o
   4  -4  14      112.53      133.07     12.48 o
   5  -4  14        6.80       18.45     10.71 o
   6  -4  14     1917.51     1976.17     72.65 o
   7  -4  14       37.04       42.78     14.90 o
   8  -4  14      533.64      514.31     53.23 o
   9  -4  14       53.81       30.52     22.00 o
  -9  -3  14       27.31       43.52      9.38 o
  -8  -3  14       24.69       29.10     12.78 o
  -7  -3  14       22.10       22.27     14.62 o
  -6  -3  14      108.58      103.69     11.98 o
  -5  -3  14       15.94       12.94      5.38 o
  -4  -3  14      356.09      381.74     16.60 o
  -3  -3  14      855.55      851.90     24.78 o
  -2  -3  14       82.19       70.74      8.94 o
  -1  -3  14      512.39      514.52     30.79 o
   0  -3  14     2052.63     1995.80     35.58 o
   1  -3  14     1751.40     1699.24     34.56 o
   2  -3  14       39.75       30.46      6.35 o
   3  -3  14       47.59       28.30      7.46 o
   4  -3  14        4.31        5.15      5.60 o
   5  -3  14     1942.32     1843.39     67.00 o
   6  -3  14       42.25       56.77     21.65 o
   7  -3  14      617.40      671.58     67.07 o
   8  -3  14       97.47       86.63     19.32 o
   9  -3  14      197.52      160.25     25.03 o
  -9  -2  14       16.01       20.58     10.65 o
  -8  -2  14       51.61       73.10     14.90 o
  -7  -2  14       71.99       62.48      8.35 o
  -6  -2  14       60.56       65.94      8.05 o
  -5  -2  14        8.70        9.83      4.74 o
  -4  -2  14      626.51      638.60     15.92 o
  -3  -2  14       14.16       16.99      5.53 o
  -2  -2  14        0.94        6.01      3.57 o
  -1  -2  14      671.39      674.07     17.91 o
   0  -2  14     1610.68     1613.57     45.67 o
   1  -2  14       58.76       65.86      8.19 o
   2  -2  14      373.98      400.51     21.33 o
   3  -2  14        4.97        7.43      6.97 o
   4  -2  14      479.48      444.27     23.93 o
   5  -2  14      468.04      456.95     49.33 o
   6  -2  14        0.34       -5.68      8.52 o
   7  -2  14      391.78      346.07     33.35 o
   8  -2  14      223.11      220.37     27.26 o
   9  -2  14      633.35      612.07     46.28 o
  -9  -1  14       98.45       76.65     13.49 o
  -8  -1  14       21.42       27.87     10.35 o
  -7  -1  14       19.74       27.20      6.33 o
  -6  -1  14        1.05        2.44      4.07 o
  -5  -1  14       71.17       84.07      7.29 o
  -4  -1  14       94.62      116.34      8.57 o
  -3  -1  14      155.53      152.76     14.32 o
  -2  -1  14       88.34       89.67      8.15 o
  -1  -1  14      859.62      800.96     21.60 o
   0  -1  14       22.44       23.17      5.78 o
   1  -1  14     1820.44     1792.36     38.21 o
   2  -1  14       32.96       30.50      7.12 o
   3  -1  14     2764.28     2742.39    105.93 o
   4  -1  14     1358.20     1421.92     44.26 o
   5  -1  14       13.82        8.67      9.27 o
   6  -1  14       63.20       53.73     19.16 o
   7  -1  14       26.06       18.62     10.78 o
   8  -1  14      248.83      231.83     63.17 o
 -10   0  14       96.57       95.82     12.78 o
  -9   0  14      305.86      316.96     19.17 o
  -8   0  14       91.15       93.63     12.09 o
  -7   0  14       11.60       15.81      5.71 o
  -6   0  14      129.51      112.86      7.81 o
  -5   0  14      212.96      237.85     11.96 o
  -4   0  14       10.77        6.74      5.86 o
  -3   0  14       28.59       26.64      5.40 o
  -2   0  14      448.23      426.47     13.78 o
  -1   0  14       26.34       35.07      6.40 o
   0   0  14      179.56      166.82     14.55 o
   1   0  14       73.69       72.79     10.86 o
   2   0  14       14.87       20.53      6.81 o
   3   0  14     2130.29     2090.55     47.29 o
   4   0  14     1250.11     1245.77     41.08 o
   5   0  14      318.07      335.71     39.04 o
   6   0  14        5.76        3.25     11.71 o
   7   0  14      175.46      186.84     41.52 o
   8   0  14      455.56      426.49     36.66 o
 -10   1  14      715.04      772.29    142.66 o
  -9   1  14       21.71        9.89      5.47 o
  -8   1  14       88.13       83.90     12.92 o
  -7   1  14       78.76       74.95      9.89 o
  -6   1  14      316.17      335.02     14.45 o
  -5   1  14      484.92      509.84     15.90 o
  -4   1  14        7.56        9.03      4.00 o
  -3   1  14      203.61      200.44     11.64 o
  -2   1  14       15.95       13.97      4.44 o
  -1   1  14      620.18      617.41     21.98 o
   0   1  14        4.79       -1.43      4.20 o
   1   1  14        1.22        6.64      6.15 o
   2   1  14        8.06        7.08      5.51 o
   3   1  14       23.49       15.82      6.72 o
   4   1  14      850.27      876.77     34.01 o
   5   1  14      204.91      249.23     26.06 o
   6   1  14      743.33      805.57     53.23 o
   7   1  14      224.93      270.10     28.80 o
   8   1  14       33.63       37.21     13.78 o
 -10   2  14       96.49       94.14     13.84 o
  -9   2  14      250.88      243.47     15.52 o
  -8   2  14       59.67       71.21     10.15 o
  -7   2  14      188.49      188.68     16.53 o
  -6   2  14      175.35      212.33     11.31 o
  -5   2  14      181.73      188.45     11.61 o
  -4   2  14      258.60      219.54     12.98 o
  -3   2  14      158.78      171.58     11.74 o
  -2   2  14      247.83      258.73     14.52 o
  -1   2  14        4.02        2.62      4.43 o
   0   2  14      292.06      298.17     21.10 o
   1   2  14      398.24      402.95     21.39 o
   2   2  14      459.98      442.95     21.72 o
   3   2  14       54.25       65.81      9.81 o
   4   2  14       34.82       15.30     10.06 o
   5   2  14     1094.47     1109.98     63.17 o
   6   2  14        6.96       16.13     10.74 o
   7   2  14      408.57      442.76     69.20 o
 -10   3  14       67.41       75.55      8.73 o
  -9   3  14      130.50      127.59     11.14 o
  -8   3  14      784.54      805.17     35.25 o
  -7   3  14      915.96      909.96     37.81 o
  -6   3  14       20.70       13.23      6.35 o
  -5   3  14       34.33       22.87      6.42 o
  -4   3  14        0.55        4.03      4.87 o
  -3   3  14      229.14      254.84     14.65 o
  -2   3  14       19.83       16.65      5.63 o
  -1   3  14       28.96       40.45      7.81 o
   0   3  14      508.50      503.52     22.84 o
   1   3  14       50.91       54.50      9.07 o
   2   3  14      126.67      117.58     14.07 o
   3   3  14       83.56       82.11     16.68 o
   4   3  14       59.69      100.07     19.16 o
   5   3  14      119.39       84.23     36.20 o
   6   3  14      424.32      476.88     37.47 o
   7   3  14       15.58       35.47     13.39 o
 -10   4  14      107.28      105.15     21.77 o
  -9   4  14        8.23        4.28      7.04 o
  -8   4  14      265.95      270.38     19.21 o
  -7   4  14       30.33       31.29     10.66 o
  -6   4  14      652.75      637.09     26.01 o
  -5   4  14        5.89       11.77      8.30 o
  -4   4  14      280.76      374.08     20.59 o
  -3   4  14      536.31      565.53     22.64 o
  -2   4  14      181.34      172.32     14.90 o
  -1   4  14       64.94       53.91     14.75 o
   0   4  14        3.33       -0.91      4.82 o
   1   4  14       11.51       13.50      5.92 o
   2   4  14      108.10      119.76     44.36 o
   3   4  14        0.64        4.39      7.98 o
   4   4  14       29.05       28.59     11.92 o
   5   4  14       42.27       22.59     11.79 o
   6   4  14      124.97      191.48     38.33 o
 -10   5  14        0.26        1.59      6.93 o
  -9   5  14      102.50      101.72     19.46 o
  -8   5  14       54.02       45.27     15.35 o
  -7   5  14     1264.67     1279.61     40.68 o
  -6   5  14       21.41       13.18      7.23 o
  -5   5  14      480.84      440.79     26.61 o
  -4   5  14     1100.98     1177.38     33.76 o
  -3   5  14      545.76      567.05     25.30 o
  -2   5  14      478.76      515.43     44.37 o
  -1   5  14       48.79       68.46     11.98 o
   0   5  14      244.16      241.71     27.45 o
   1   5  14       59.56       77.35     15.30 o
   2   5  14      508.72      442.82     39.39 o
   3   5  14       11.96       17.74     10.54 o
   4   5  14        2.43       -8.24      9.23 o
   5   5  14      127.51      115.85     19.78 o
   6   5  14       66.06       73.09     16.87 o
 -10   6  14        1.86        9.11      8.17 o
  -9   6  14       29.35       38.81      8.09 o
  -8   6  14      240.37      290.47     22.50 o
  -7   6  14      286.54      287.43     22.87 o
  -6   6  14      952.98      928.42     34.83 o
  -5   6  14      228.56      211.72     29.23 o
  -4   6  14      108.89      105.07     16.09 o
  -3   6  14      530.72      615.99     29.60 o
  -2   6  14       20.69       24.57     14.82 o
  -1   6  14     3077.19     3145.01     76.30 o
   0   6  14      138.01      173.71     23.44 o
   1   6  14      126.63       90.28     16.87 o
   2   6  14       85.86       80.50     23.42 o
   3   6  14        9.31        3.47      9.38 o
   4   6  14      154.65      169.09     23.02 o
   5   6  14      121.64      113.82     37.97 o
  -9   7  14       90.38       92.21     11.43 o
  -8   7  14        0.23        7.70      8.56 o
  -7   7  14       13.45        7.16     10.19 o
  -6   7  14      293.48      277.15     23.10 o
  -5   7  14       78.20       84.62     13.72 o
  -4   7  14     1036.16     1034.95     46.14 o
  -3   7  14        3.79        9.26      8.02 o
  -2   7  14      521.78      479.05     30.55 o
  -1   7  14       20.98        0.59      9.85 o
   0   7  14      125.22      144.52     46.13 o
   1   7  14        0.25       -2.88      7.67 o
   2   7  14      196.77      250.28     27.77 o
   3   7  14       49.71       64.81     31.58 o
   4   7  14      122.48      128.54     30.16 o
  -9   8  14       57.51       45.95     10.42 o
  -8   8  14        3.82       -2.54      8.88 o
  -7   8  14        0.98        4.65      9.53 o
  -6   8  14      207.71      210.26     21.64 o
  -5   8  14      192.99      188.73     20.36 o
  -4   8  14       12.87       22.06     10.05 o
  -3   8  14      347.62      344.22     73.46 o
  -2   8  14       89.95       80.55     18.19 o
  -1   8  14      970.28      894.83     67.78 o
   0   8  14      272.34      273.00     30.84 o
   1   8  14      247.91      223.57     40.46 o
   2   8  14        0.62       -3.47      8.87 o
   3   8  14       12.00       11.21     10.89 o
  -8   9  14       35.90       31.64     15.15 o
  -7   9  14       57.81       50.80     13.97 o
  -6   9  14       58.06       62.11     13.94 o
  -5   9  14      111.58      100.62     28.74 o
  -4   9  14       11.79       -0.03     11.41 o
  -3   9  14        5.42       -0.53     11.71 o
  -2   9  14     1116.63     1037.87     53.15 o
  -1   9  14       51.93       52.31     36.20 o
   0   9  14        0.17        2.92     11.28 o
   1   9  14      139.75      156.86     35.49 o
   2   9  14      207.60      168.53     23.87 o
  -7  10  14      143.07      133.52     26.74 o
  -6  10  14        0.59       -7.10     15.97 o
  -5  10  14        0.64        4.73     12.42 o
  -4  10  14        9.09        2.83     12.46 o
  -3  10  14      280.98      308.45     35.03 o
  -2  10  14      307.51      321.17     36.12 o
  -1  10  14        7.61       -4.32     11.25 o
   0  10  14      270.65      243.86     31.72 o
   1  10  14      115.11      101.49     31.94 o
  -6  11  14        1.41      -12.63     12.99 o
  -5  11  14       51.77       27.97     17.68 o
  -4  11  14      127.57      154.01     29.45 o
  -3  11  14      174.13      140.03     26.94 o
  -2  11  14       10.83       10.36     20.94 o
  -1  11  14        0.43        3.38     12.79 o
  -1 -11  15       16.71        0.44     13.12 o
   0 -11  15      228.86      278.82     57.14 o
   1 -11  15      119.37      119.43     29.10 o
   2 -11  15        9.52       22.61     14.14 o
   3 -11  15        4.21        1.08     25.55 o
   4 -11  15       32.06        7.45     15.06 o
   5 -11  15       42.10       15.22     15.03 o
  -3 -10  15      522.05      484.76     60.33 o
  -2 -10  15      102.46      113.56     32.65 o
  -1 -10  15      659.66      652.86     40.28 o
   0 -10  15       75.54       82.86     15.84 o
   1 -10  15      210.72      221.30     23.47 o
   2 -10  15       47.58       42.10     12.05 o
   3 -10  15        0.70       -4.31     10.57 o
   4 -10  15      481.02      484.42     46.67 o
   5 -10  15        0.13        4.81     12.10 o
   6 -10  15       14.35       25.75     11.46 o
  -4  -9  15      162.14      156.23     24.13 o
  -3  -9  15        1.33        3.90      9.54 o
  -2  -9  15      109.45       77.35     13.93 o
  -1  -9  15      518.25      494.50     35.49 o
   0  -9  15      557.52      635.95     35.50 o
   1  -9  15      817.83      875.80     38.41 o
   2  -9  15      117.10       98.07     15.28 o
   3  -9  15       60.25       72.90     16.11 o
   4  -9  15       15.75       34.25     11.30 o
   5  -9  15       77.93       71.72     22.24 o
   6  -9  15        2.49        9.67      9.69 o
   7  -9  15       58.24       31.97     38.68 o
  -5  -8  15       97.48      120.05     21.77 o
  -4  -8  15       12.50        1.84      8.22 o
  -3  -8  15       32.49       37.19      8.52 o
  -2  -8  15        2.85        0.17      5.87 o
  -1  -8  15      141.19      141.75     13.58 o
   0  -8  15     1284.53     1286.63     34.64 o
   1  -8  15       10.72        4.19      5.38 o
   2  -8  15      788.28      752.40     49.89 o
   3  -8  15        2.76       12.30      6.09 o
   4  -8  15      475.26      523.09     27.69 o
   5  -8  15        0.61        4.81     11.01 o
   6  -8  15        9.45       -0.05     11.79 o
   7  -8  15        0.56        0.51     11.60 o
  -6  -7  15      255.29      238.39     24.57 o
  -5  -7  15      401.71      413.87     40.30 o
  -4  -7  15       52.66       60.51     16.39 o
  -3  -7  15      507.78      523.30     23.26 o
  -2  -7  15      106.69       97.36     10.95 o
  -1  -7  15      151.81      147.13     14.42 o
   0  -7  15       89.26       79.80      9.05 o
   1  -7  15      292.23      306.66     16.91 o
   2  -7  15        0.11        2.88      4.51 o
   3  -7  15     1869.72     1915.62     48.22 o
   4  -7  15      256.29      284.33     19.36 o
   5  -7  15       34.45       40.92     25.15 o
   6  -7  15       66.84       35.35     11.88 o
   7  -7  15       46.09       22.00     21.29 o
   8  -7  15       83.81      121.37     38.33 o
  -6  -6  15      323.38      324.77     21.68 o
  -5  -6  15        0.35        7.09      5.74 o
  -4  -6  15      426.29      452.31     23.87 o
  -3  -6  15       38.21       41.97      7.07 o
  -2  -6  15      416.89      460.17     19.91 o
  -1  -6  15        6.08        5.34      4.75 o
   0  -6  15       57.41       53.30      7.66 o
   1  -6  15        0.12        5.29      3.79 o
   2  -6  15      698.21      672.35     21.23 o
   3  -6  15     1323.68     1343.51     35.54 o
   4  -6  15     1255.41     1264.07     34.14 o
   5  -6  15      541.80      521.33     31.45 o
   6  -6  15       73.94       76.86     16.18 o
   7  -6  15      171.13      176.26     22.96 o
   8  -6  15       42.06       24.13     21.29 o
  -7  -5  15       20.78        4.13      8.00 o
  -6  -5  15      332.71      321.14     20.67 o
  -5  -5  15      258.86      303.95     20.14 o
  -4  -5  15      160.58      160.70     12.46 o
  -3  -5  15     1457.39     1543.62     46.71 o
  -2  -5  15       10.95       13.34      5.62 o
  -1  -5  15      100.96       75.91      8.28 o
   0  -5  15       24.94       13.59      8.36 o
   1  -5  15        1.12       -0.63      4.32 o
   2  -5  15      337.93      331.80     20.52 o
   3  -5  15      452.02      415.73     20.71 o
   4  -5  15      668.86      673.01     73.31 o
   5  -5  15       43.47       19.62     15.26 o
   6  -5  15     1482.92     1672.89     90.14 o
   7  -5  15       95.38       58.05     16.76 o
   8  -5  15       54.39       50.30     17.04 o
  -8  -4  15        6.59        6.80      7.20 o
  -7  -4  15      110.56      117.82     23.42 o
  -6  -4  15       63.90       62.85     10.75 o
  -5  -4  15      662.21      692.47     27.82 o
  -4  -4  15       33.93       37.98      7.86 o
  -3  -4  15       97.75       94.52      9.83 o
  -2  -4  15     6038.23     6092.58     88.85 o
  -1  -4  15     1498.15     1385.72     44.37 o
   0  -4  15      825.64      806.48     21.40 o
   1  -4  15       35.70       20.05      5.95 o
   2  -4  15      379.13      386.87     18.13 o
   3  -4  15        1.60       -1.23      5.98 o
   4  -4  15      148.92      152.10     22.50 o
   5  -4  15     1723.10     1663.76     65.17 o
   6  -4  15       51.65       60.93     16.00 o
   7  -4  15      372.05      383.56     41.17 o
   8  -4  15        3.38        9.39     11.16 o
  -8  -3  15       31.57       22.71     13.49 o
  -7  -3  15      127.68      152.06     22.36 o
  -6  -3  15      164.61      124.67     13.35 o
  -5  -3  15       15.93        4.44      5.26 o
  -4  -3  15      716.11      731.02     26.76 o
  -3  -3  15      189.77      179.13     13.59 o
  -2  -3  15       76.18       71.10      9.29 o
  -1  -3  15     1855.68     1788.46     32.30 o
   0  -3  15     4730.69     4446.92     69.78 o
   1  -3  15      110.35       89.71     10.36 o
   2  -3  15      276.33      205.60     16.20 o
   3  -3  15       12.37        5.15      6.12 o
   4  -3  15        1.55        1.31      7.98 o
   5  -3  15       75.91       63.25     40.46 o
   6  -3  15        8.40       11.31     10.40 o
   7  -3  15       14.37       20.72     12.79 o
   8  -3  15      623.05      649.54     53.94 o
  -9  -2  15       12.61        9.94     10.65 o
  -8  -2  15       12.96       31.94     12.78 o
  -7  -2  15      108.16      107.39     12.57 o
  -6  -2  15       68.56       77.87     10.80 o
  -5  -2  15       65.43       51.46      6.22 o
  -4  -2  15        7.29        3.29      4.33 o
  -3  -2  15        1.50        8.02      5.39 o
  -2  -2  15      158.95      156.87     11.85 o
  -1  -2  15      177.47      166.23     10.79 o
   0  -2  15      973.99      939.07     27.90 o
   1  -2  15     3119.17     2953.66     57.75 o
   2  -2  15      487.06      468.56     24.04 o
   3  -2  15      612.60      596.01     25.82 o
   4  -2  15      193.43      176.57     23.70 o
   5  -2  15        1.58       -6.55      6.55 o
   6  -2  15       13.96       21.05     11.51 o
   7  -2  15      294.88      248.54     29.61 o
   8  -2  15      139.01      148.10     24.36 o
  -9  -1  15        3.62       -2.84      8.52 o
  -8  -1  15       18.71       12.51      9.94 o
  -7  -1  15      270.05      251.44     15.31 o
  -6  -1  15        0.12       -0.98      8.47 o
  -5  -1  15       16.14       17.75      5.43 o
  -4  -1  15      223.67      230.71     12.12 o
  -3  -1  15        1.36        1.07      4.59 o
  -2  -1  15     1083.97      990.20     31.36 o
  -1  -1  15      108.28       99.58      9.46 o
   0  -1  15      440.81      400.32     22.95 o
   1  -1  15      130.87      128.46     12.44 o
   2  -1  15     5146.54     4922.26    137.58 o
   3  -1  15      109.37      109.76     14.75 o
   4  -1  15     1880.34     1680.02     91.91 o
   5  -1  15      172.71      177.87     37.62 o
   6  -1  15      231.78      228.54     27.41 o
   7  -1  15       94.85       79.76     18.27 o
   8  -1  15        5.08       -7.74      9.89 o
  -9   0  15       18.75       18.45     10.65 o
  -8   0  15       69.01       44.12      9.97 o
  -7   0  15       14.99        6.81      9.47 o
  -6   0  15        1.15       -0.02      5.60 o
  -5   0  15       43.11       39.89      6.89 o
  -4   0  15      312.08      333.59     15.03 o
  -3   0  15       45.51       55.00      6.40 o
  -2   0  15      366.36      375.19     17.29 o
  -1   0  15     1432.78     1479.80     32.77 o
   0   0  15        1.53        2.02      5.42 o
   1   0  15      459.35      499.15     21.12 o
   2   0  15       65.33       53.83     10.99 o
   3   0  15     2481.09     2310.07     68.21 o
   4   0  15      758.49      759.38     39.56 o
   5   0  15     1309.28     1347.47     56.11 o
   6   0  15      374.73      359.04     33.59 o
   7   0  15       63.67       58.60     16.26 o
   8   0  15        4.97       11.75     12.28 o
  -9   1  15       14.90       29.81      7.67 o
  -8   1  15        1.80        0.09      5.71 o
  -7   1  15      173.45      197.53     15.58 o
  -6   1  15        5.72        0.54      4.39 o
  -5   1  15      206.81      188.45     13.07 o
  -4   1  15      193.64      202.50     11.34 o
  -3   1  15      106.07      109.91      8.69 o
  -2   1  15       12.64       13.28      5.26 o
  -1   1  15      829.26      838.40     26.99 o
   0   1  15       52.31       40.58      8.85 o
   1   1  15     1880.92     1842.33     43.04 o
   2   1  15      586.59      553.56     24.12 o
   3   1  15     1010.75     1050.66     46.38 o
   4   1  15        6.92        3.80      8.49 o
   5   1  15      182.28      195.02     25.55 o
   6   1  15      548.71      584.22     48.97 o
   7   1  15      501.74      521.59     76.30 o
  -9   2  15      122.70      126.18     12.94 o
  -8   2  15       84.94       64.40     18.69 o
  -7   2  15      380.62      409.07     20.49 o
  -6   2  15       70.62       88.03      9.40 o
  -5   2  15        4.09       -3.18      4.30 o
  -4   2  15      120.57      112.18      9.97 o
  -3   2  15       80.90       62.15      8.06 o
  -2   2  15       73.53       60.39      9.30 o
  -1   2  15       40.75       47.58      8.09 o
   0   2  15      141.38      146.91     15.80 o
   1   2  15      210.02      200.36     15.86 o
   2   2  15      366.60      352.43     24.46 o
   3   2  15      982.17     1019.93     45.69 o
   4   2  15       59.31       56.14     24.84 o
   5   2  15        0.16       -5.47      8.14 o
   6   2  15      668.76      730.99     43.07 o
   7   2  15       13.93       15.64     12.28 o
 -10   3  15      144.38      132.53     13.94 o
  -9   3  15      122.95      105.77     12.62 o
  -8   3  15      271.12      274.77     25.24 o
  -7   3  15      205.51      205.53     32.55 o
  -6   3  15      935.60      947.55     33.28 o
  -5   3  15        0.42        2.19      4.47 o
  -4   3  15        5.45       15.29      5.63 o
  -3   3  15        1.10        3.60      4.51 o
  -2   3  15      664.28      599.33     20.70 o
  -1   3  15      526.10      516.17     22.81 o
   0   3  15      961.27      928.37     34.03 o
   1   3  15      880.25      905.44     34.05 o
   2   3  15        0.03        4.95     14.20 o
   3   3  15      328.83      442.39     34.93 o
   4   3  15        7.77       -1.85      8.38 o
   5   3  15       83.86      114.95     20.10 o
   6   3  15      314.77      335.02     55.72 o
 -10   4  15       82.74       56.27      9.02 o
  -9   4  15      181.88      182.24     24.49 o
  -8   4  15        6.61       13.92      9.58 o
  -7   4  15      900.59      953.97     42.74 o
  -6   4  15      290.41      300.96     20.82 o
  -5   4  15      681.03      676.64     27.90 o
  -4   4  15      197.44      215.10     20.69 o
  -3   4  15      383.08      406.15     22.70 o
  -2   4  15      683.93      611.91     23.39 o
  -1   4  15      549.05      458.43     22.79 o
   0   4  15      253.53      231.89     19.68 o
   1   4  15      356.71      348.00     24.78 o
   2   4  15      139.92      150.75     27.68 o
   3   4  15       30.81       27.03     11.36 o
   4   4  15       56.61       92.95     17.72 o
   5   4  15       27.60       42.30     14.14 o
   6   4  15        0.22       -2.77      9.70 o
  -9   5  15      258.01      295.57     21.89 o
  -8   5  15     1007.55     1005.60     46.29 o
  -7   5  15      142.49      158.50     21.79 o
  -6   5  15      253.59      245.92     21.50 o
  -5   5  15      123.44       92.12     13.39 o
  -4   5  15     1703.78     1744.12     49.91 o
  -3   5  15      566.23      610.69     35.54 o
  -2   5  15        2.36        4.31      7.12 o
  -1   5  15      594.35      635.57     25.09 o
   0   5  15       45.19       51.60     10.83 o
   1   5  15      107.33       55.82     14.24 o
   2   5  15      261.37      245.30     33.71 o
   3   5  15      127.72      159.75     50.04 o
   4   5  15        0.88        5.16      9.03 o
   5   5  15      153.70      160.34     35.49 o
  -9   6  15       86.45       91.21     14.17 o
  -8   6  15       25.44       28.40     13.42 o
  -7   6  15       29.21        9.59     10.22 o
  -6   6  15      265.35      264.91     22.17 o
  -5   6  15     1889.46     1898.96     54.06 o
  -4   6  15     1340.17     1352.60     44.42 o
  -3   6  15      314.92      335.85     28.47 o
  -2   6  15       42.48       37.24     16.32 o
  -1   6  15      129.92      143.50     22.08 o
   0   6  15       82.64       82.09     13.69 o
   1   6  15       14.85       -1.77      9.03 o
   2   6  15      196.25      166.84     22.44 o
   3   6  15        1.81       -1.71     11.36 o
   4   6  15      172.27      120.44     20.12 o
   5   6  15        8.17       -4.61     10.04 o
  -9   7  15        1.98        6.61      9.37 o
  -8   7  15      160.75      138.15     18.16 o
  -7   7  15        0.32       -9.06      9.06 o
  -6   7  15      167.86      160.29     18.31 o
  -5   7  15     1928.41     1884.77     55.71 o
  -4   7  15      368.87      360.23     27.10 o
  -3   7  15     1594.48     1563.31     50.47 o
  -2   7  15      122.78       74.26     18.27 o
  -1   7  15      345.24      358.18     34.53 o
   0   7  15        0.26       -5.24      9.19 o
   1   7  15        1.43        5.86      9.32 o
   2   7  15        0.73        2.61      9.70 o
   3   7  15        1.79        6.60     10.21 o
   4   7  15       22.69       13.22     11.39 o
  -8   8  15      155.33      169.77     20.54 o
  -7   8  15        2.06        1.18     11.43 o
  -6   8  15      143.30      166.05     20.02 o
  -5   8  15       38.72       39.71     12.01 o
  -4   8  15      651.91      609.39     41.09 o
  -3   8  15        2.35       12.62     11.50 o
  -2   8  15     1619.55     1485.52     63.59 o
  -1   8  15      333.71      384.56     36.63 o
   0   8  15       23.81       72.05     18.82 o
   1   8  15       50.11       44.21     15.01 o
   2   8  15       68.12       87.05     29.45 o
   3   8  15        0.62       -4.54     10.78 o
  -8   9  15       13.09        3.86     10.75 o
  -7   9  15      133.58      132.72     42.59 o
  -6   9  15        0.08       -7.27     12.78 o
  -5   9  15       84.90       71.74     19.78 o
  -4   9  15       16.29        9.11     12.73 o
  -3   9  15      575.75      574.03     45.88 o
  -2   9  15      124.75      137.89     24.39 o
  -1   9  15      234.49      233.76     30.56 o
   0   9  15       50.35        8.52     23.07 o
   1   9  15      125.11      202.28     42.59 o
  -7  10  15        5.19       -8.52     25.55 o
  -6  10  15      119.90      114.27     37.62 o
  -5  10  15       12.87        8.67     13.86 o
  -4  10  15       62.46       74.66     20.07 o
  -3  10  15      103.85       68.64     18.74 o
  -2  10  15       62.65       74.26     19.92 o
  -1  10  15       78.20       78.49     20.63 o
   0  10  15      275.17      234.22     45.42 o
  -4  11  15        2.35        4.82     13.98 o
  -3  11  15      109.28       97.97     23.95 o
   0 -11  16       26.62       30.81     13.10 o
   1 -11  16      103.02       71.65     24.13 o
   2 -11  16       24.38        9.16     13.74 o
   3 -11  16       49.22       29.17     15.10 o
   4 -11  16        0.79        2.24     13.29 o
  -2 -10  16      151.20      104.33     31.94 o
  -1 -10  16       98.52      108.78     18.23 o
   0 -10  16       75.41       42.93     13.23 o
   1 -10  16       61.81       68.40     14.61 o
   2 -10  16       12.40        0.46     11.25 o
   3 -10  16       16.36       15.85     13.30 o
   4 -10  16       23.63       48.70     17.27 o
   5 -10  16      225.23      306.48     39.65 o
  -3  -9  16       41.59       42.45     15.25 o
  -2  -9  16        6.14        2.76      7.61 o
  -1  -9  16      192.86      254.01     24.93 o
   0  -9  16     1194.84     1224.75     62.83 o
   1  -9  16        5.77        5.82      8.72 o
   2  -9  16       75.86       46.50     12.29 o
   3  -9  16      131.48      111.76     22.50 o
   4  -9  16       66.04       40.83     16.81 o
   5  -9  16      125.64      163.03     29.10 o
   6  -9  16       94.49       86.96     23.51 o
  -4  -8  16       87.00       84.05     15.15 o
  -3  -8  16       82.86       80.76     20.59 o
  -2  -8  16       86.98       82.53     11.39 o
  -1  -8  16      500.30      539.23     25.79 o
   0  -8  16        0.98       10.42      6.51 o
   1  -8  16      491.55      543.07     28.00 o
   2  -8  16       41.62       40.88      9.62 o
   3  -8  16      776.08      801.62     35.45 o
   4  -8  16      126.71      128.06     16.68 o
   5  -8  16       17.09       25.92     27.33 o
   6  -8  16       13.20       21.43     14.96 o
   7  -8  16       48.98       52.40     23.78 o
  -5  -7  16       94.78      108.79     15.09 o
  -4  -7  16       36.67       33.16     10.19 o
  -3  -7  16      289.43      290.92     16.62 o
  -2  -7  16       51.61       50.69      7.86 o
  -1  -7  16        1.04        4.27      5.39 o
   0  -7  16      121.14      134.83     11.69 o
   1  -7  16       36.58       35.75      7.91 o
   2  -7  16     1039.87     1023.56     34.37 o
   3  -7  16      226.77      251.60     19.37 o
   4  -7  16      201.65      159.13     20.38 o
   5  -7  16       20.75       19.05     19.38 o
   6  -7  16       33.94       26.14     11.40 o
   7  -7  16      205.67      193.76     45.42 o
  -6  -6  16      107.76      107.95     17.48 o
  -5  -6  16      415.34      443.10     25.92 o
  -4  -6  16      133.91      112.15     11.45 o
  -3  -6  16        5.11        4.81      5.66 o
  -2  -6  16        3.09        0.14      4.71 o
  -1  -6  16       22.82       26.79      6.58 o
   0  -6  16       19.73       11.58      5.26 o
   1  -6  16      195.50      247.79     11.71 o
   2  -6  16       28.37        9.64      6.59 o
   3  -6  16      219.67      220.47     22.33 o
   4  -6  16       56.01       49.68      9.25 o
   5  -6  16      453.73      477.74     42.62 o
   6  -6  16      247.87      313.39     35.44 o
   7  -6  16       59.56       44.13     16.36 o
   8  -6  16       70.03       31.23     22.71 o
  -7  -5  16      245.82      260.16     24.24 o
  -6  -5  16       31.37       48.69      9.87 o
  -5  -5  16      124.92      109.20     14.31 o
  -4  -5  16      594.51      599.50     29.20 o
  -3  -5  16       12.91       12.03      5.83 o
  -2  -5  16      969.30     1062.17     38.71 o
  -1  -5  16       29.73       24.38      7.99 o
   0  -5  16       40.26       33.17      8.18 o
   1  -5  16       68.02       58.41     10.28 o
   2  -5  16      303.27      274.63     37.08 o
   3  -5  16      102.14       89.49     17.74 o
   4  -5  16       94.62      120.25     20.92 o
   5  -5  16      603.11      713.87     46.66 o
   6  -5  16      139.44       68.14     42.23 o
   7  -5  16      454.40      450.51    121.37 o
   8  -5  16       10.07       -2.18     11.22 o
  -7  -4  16       81.26       70.27     19.87 o
  -6  -4  16       20.35       20.95      9.27 o
  -5  -4  16       51.24       61.93     11.02 o
  -4  -4  16      679.33      655.30     25.92 o
  -3  -4  16      412.23      362.51     23.57 o
  -2  -4  16     1841.34     1857.30     50.51 o
  -1  -4  16      119.51      127.04     15.16 o
   0  -4  16      219.65      212.04     13.27 o
   1  -4  16      339.87      370.81     18.53 o
   2  -4  16       25.54       35.65     13.73 o
   3  -4  16       27.00       16.77     10.57 o
   4  -4  16       30.76       36.54     15.97 o
   5  -4  16       37.22       10.05     10.78 o
   6  -4  16      473.20      452.81     39.81 o
   7  -4  16       16.55       18.32     12.96 o
   8  -4  16      487.32      400.18     40.01 o
  -8  -3  16       99.98       61.04     17.03 o
  -7  -3  16        5.26        5.88      7.77 o
  -6  -3  16        4.05        6.41      7.17 o
  -5  -3  16      152.69      157.06     26.48 o
  -4  -3  16      691.98      729.71     27.73 o
  -3  -3  16       73.29       82.70     11.96 o
  -2  -3  16      505.98      459.76     28.64 o
  -1  -3  16       91.52       83.76      7.67 o
   0  -3  16     1297.22     1212.43     30.07 o
   1  -3  16     1759.81     1691.64     40.92 o
   2  -3  16        3.80        1.44      8.70 o
   3  -3  16        2.22       -1.30      7.26 o
   4  -3  16       47.93       29.40     11.92 o
   5  -3  16       38.90       23.81     29.81 o
   6  -3  16       56.08       59.76     24.84 o
   7  -3  16      121.05      111.74     21.79 o
   8  -3  16      165.61      186.45     27.89 o
  -8  -2  16       77.63       83.75     17.74 o
  -7  -2  16        3.92        1.61      7.48 o
  -6  -2  16       23.73       18.39      8.02 o
  -5  -2  16      460.97      474.27     28.81 o
  -4  -2  16        4.42        8.66      6.58 o
  -3  -2  16       70.72       79.81      9.81 o
  -2  -2  16       15.24       18.59      5.34 o
  -1  -2  16      194.80      202.15     12.29 o
   0  -2  16     3532.94     3535.66     66.00 o
   1  -2  16       81.29       82.50     12.77 o
   2  -2  16     1108.44     1087.50     61.60 o
   3  -2  16       31.25       14.73     10.28 o
   4  -2  16        5.17       21.29     11.54 o
   5  -2  16      135.48      142.31     22.13 o
   6  -2  16       59.00       35.13     14.55 o
   7  -2  16        4.22        0.44      9.55 o
   8  -2  16      219.20      182.01     30.52 o
  -8  -1  16        9.36        8.56     10.65 o
  -7  -1  16       16.44       28.98      9.19 o
  -6  -1  16        1.99        1.77      6.06 o
  -5  -1  16        2.34       -0.15      5.18 o
  -4  -1  16      381.98      404.04     17.10 o
  -3  -1  16      768.29      738.74     24.16 o
  -2  -1  16      591.98      593.36     19.07 o
  -1  -1  16       10.82        8.89      5.53 o
   0  -1  16      266.84      240.46     16.89 o
   1  -1  16        1.06        4.85      6.41 o
   2  -1  16       22.87       20.78      8.29 o
   3  -1  16     2779.87     2691.07     83.44 o
   4  -1  16       54.12       94.13     18.10 o
   5  -1  16      160.37      156.42     23.02 o
   6  -1  16        0.45       -7.88      9.18 o
   7  -1  16       59.70       17.20     15.26 o
  -9   0  16      272.00      251.96     25.55 o
  -8   0  16        1.29        6.96     12.07 o
  -7   0  16      213.97      199.22     25.54 o
  -6   0  16      262.28      246.34     17.36 o
  -5   0  16        4.00        2.57      4.85 o
  -4   0  16        8.97        8.07      5.33 o
  -3   0  16        6.08        6.49      4.17 o
  -2   0  16      287.86      314.45     16.40 o
  -1   0  16      180.48      183.14     22.08 o
   0   0  16        4.48        0.17      5.90 o
   1   0  16        6.02        5.86      6.06 o
   2   0  16      397.90      445.99     28.06 o
   3   0  16      311.87      238.98     25.87 o
   4   0  16      952.18      959.87     46.38 o
   5   0  16       12.39       27.23     18.10 o
   6   0  16      222.02      226.20     27.77 o
   7   0  16      259.75      275.51     31.01 o
  -9   1  16      638.11      656.71     44.71 o
  -8   1  16       16.72       17.36      7.16 o
  -7   1  16        2.20        3.36      6.84 o
  -6   1  16       15.14       19.52     10.96 o
  -5   1  16      530.31      497.75     25.00 o
  -4   1  16       26.71       25.55      6.79 o
  -3   1  16        1.26        1.76      4.46 o
  -2   1  16       65.54       52.72      7.74 o
  -1   1  16     2164.19     2086.12     57.25 o
   0   1  16      884.44      805.09     61.62 o
   1   1  16       87.19      102.03     11.87 o
   2   1  16        2.56        0.46      6.06 o
   3   1  16       91.85      119.95     22.36 o
   4   1  16      118.90      119.95     20.12 o
   5   1  16      272.12      280.55     46.13 o
   6   1  16      293.03      253.67     29.32 o
   7   1  16        9.23       25.61     12.93 o
  -9   2  16      350.34      332.99     21.03 o
  -8   2  16      451.00      433.64     21.89 o
  -7   2  16        2.49       -6.27      6.45 o
  -6   2  16      440.88      494.07     23.75 o
  -5   2  16       60.19       62.76      8.86 o
  -4   2  16      792.00      706.62     24.28 o
  -3   2  16       14.18       12.28      5.29 o
  -2   2  16      133.08      125.58     11.26 o
  -1   2  16      130.46      139.67     18.70 o
   0   2  16      121.99      100.50     13.49 o
   1   2  16     1199.68     1184.74     67.79 o
   2   2  16      383.57      375.80     31.88 o
   3   2  16      139.35      141.54     25.91 o
   4   2  16       18.51       -1.21      8.80 o
   5   2  16      202.37      214.82     27.18 o
   6   2  16       13.28       13.78     10.21 o
  -9   3  16       79.60       71.45     17.68 o
  -8   3  16      548.29      561.56     25.89 o
  -7   3  16     1575.89     1598.92     45.16 o
  -6   3  16       11.47       21.62      8.59 o
  -5   3  16      282.69      292.70     17.91 o
  -4   3  16        0.01       -5.19      5.19 o
  -3   3  16        2.89        0.57      5.10 o
  -2   3  16      244.33      255.97     17.47 o
  -1   3  16      132.56      115.06     12.49 o
   0   3  16      122.68      140.23     24.85 o
   1   3  16      727.06      649.06     37.84 o
   2   3  16       69.85       60.93     14.83 o
   3   3  16      106.43       86.85     16.94 o
   4   3  16       17.45       14.45     10.40 o
   5   3  16      412.88      370.03     39.39 o
   6   3  16        1.90       21.69     12.57 o
  -9   4  16       96.49      100.09     14.07 o
  -8   4  16      582.18      569.50     35.14 o
  -7   4  16        0.77        4.06      9.00 o
  -6   4  16      541.60      536.98     34.53 o
  -5   4  16       89.60       90.98     13.02 o
  -4   4  16     1365.89     1407.41     43.70 o
  -3   4  16      835.40      886.57     30.32 o
  -2   4  16      203.36      189.64     15.78 o
  -1   4  16       65.71       44.47     11.99 o
   0   4  16      181.70      145.83     16.77 o
   1   4  16      790.50      867.34     42.42 o
   2   4  16       39.86       30.07     12.23 o
   3   4  16      281.46      359.57     63.52 o
   4   4  16      112.31      142.57     21.99 o
   5   4  16       37.65       59.66     16.28 o
  -9   5  16      170.57      147.22     49.68 o
  -8   5  16        4.00       15.07     12.04 o
  -7   5  16      614.05      584.31     37.38 o
  -6   5  16      234.83      185.91     18.14 o
  -5   5  16      193.55      193.84     18.78 o
  -4   5  16      824.65      801.84     38.85 o
  -3   5  16      176.27      171.14     19.22 o
  -2   5  16      289.49      305.23     20.61 o
  -1   5  16       27.15       29.62      8.15 o
   0   5  16       25.44       33.36     16.32 o
   1   5  16      510.58      564.93     36.44 o
   2   5  16      365.98      316.62     35.13 o
   3   5  16      101.14       65.37     16.52 o
   4   5  16      178.98      164.79     39.39 o
   5   5  16      227.48      273.92     30.53 o
  -9   6  16        2.82       -2.07     11.05 o
  -8   6  16       99.06       82.82     18.59 o
  -7   6  16       53.50       26.55     24.84 o
  -6   6  16      190.12      126.04     21.47 o
  -5   6  16       45.95       25.60     10.43 o
  -4   6  16       64.46       45.15     11.61 o
  -3   6  16        5.82       -2.77      7.59 o
  -2   6  16      580.90      540.95     35.99 o
  -1   6  16     1803.44     1823.16    106.85 o
   0   6  16        0.53        0.00      8.52 o
   1   6  16       16.92       21.18     11.69 o
   2   6  16       68.18       66.28     16.36 o
   3   6  16       42.30       47.20     15.06 o
   4   6  16        4.48        2.72     10.21 o
  -8   7  16       34.48       57.97     18.64 o
  -7   7  16      162.46      187.76     27.33 o
  -6   7  16       14.54       21.11     14.05 o
  -5   7  16      155.43      167.68     22.37 o
  -4   7  16       36.67       20.11     10.33 o
  -3   7  16       15.65       28.66     14.45 o
  -2   7  16      300.95      279.95     30.62 o
  -1   7  16       43.65       36.56     14.32 o
   0   7  16      836.21      836.04     43.35 o
   1   7  16        0.55       -2.88     10.29 o
   2   7  16        0.49       -8.56      8.77 o
   3   7  16       49.72       54.98     25.55 o
  -8   8  16       28.49       27.10     15.15 o
  -7   8  16       15.30       -0.19     12.78 o
  -6   8  16      305.83      370.83     37.86 o
  -5   8  16      251.11      245.45     30.35 o
  -4   8  16       23.73       33.77     15.01 o
  -3   8  16        3.89        2.06     10.57 o
  -2   8  16      103.41      114.75     22.01 o
  -1   8  16      787.24      850.95     48.61 o
   0   8  16      252.77      266.16     46.13 o
   1   8  16      560.49      580.72     60.68 o
   2   8  16       59.36       33.53     37.97 o
  -7   9  16      363.98      503.92     75.23 o
  -6   9  16      763.32      759.43     85.88 o
  -5   9  16       48.41       19.34     19.16 o
  -4   9  16        3.52      -10.19     10.90 o
  -3   9  16       24.58        4.61     17.74 o
  -2   9  16       40.78       52.90     17.77 o
  -1   9  16      145.96      110.40     22.83 o
   0   9  16       18.14        7.10     17.03 o
   1   9  16      159.22      145.97     23.74 o
  -5  10  16      159.55      152.56     27.26 o
  -4  10  16       41.53       41.58     18.64 o
  -3  10  16       12.36       -7.15     12.44 o
  -2  10  16       73.44      111.40     24.09 o
  -1  10  16        7.12        5.62     12.93 o
  -1 -10  17       45.93       62.04     19.82 o
   0 -10  17       11.93        5.13     10.04 o
   1 -10  17       31.86       13.63     10.45 o
   2 -10  17        3.35       10.11     13.44 o
   3 -10  17       21.75       17.73     15.25 o
   4 -10  17      396.52      335.42     93.69 o
  -2  -9  17        1.20       -2.84     14.90 o
  -1  -9  17       55.53       29.31     11.71 o
   0  -9  17        9.19        5.39      9.66 o
   1  -9  17       56.23       42.44     12.71 o
   2  -9  17        0.42        0.87     11.36 o
   3  -9  17       80.64       87.23     24.49 o
   4  -9  17        1.99       -0.71     10.22 o
   5  -9  17       87.01       43.70     18.39 o
  -4  -8  17       13.34       28.01     12.93 o
  -3  -8  17       81.10       61.13     16.47 o
  -2  -8  17      169.54      181.15     15.52 o
  -1  -8  17       10.31       10.16      6.94 o
   0  -8  17      270.57      271.27     21.15 o
   1  -8  17        0.79       -3.56      6.43 o
   2  -8  17      106.02       96.13     22.23 o
   3  -8  17       53.62       55.22     14.65 o
   4  -8  17      145.14      148.57     21.31 o
   5  -8  17       35.35       30.44     12.73 o
   6  -8  17      130.55       83.51     32.29 o
  -5  -7  17        8.44        4.56      8.65 o
  -4  -7  17        4.62        3.13      6.72 o
  -3  -7  17        0.58        2.10      6.37 o
  -2  -7  17      111.01      105.22     17.91 o
  -1  -7  17      483.33      559.49     26.54 o
   0  -7  17        0.87       -0.43      5.59 o
   1  -7  17       77.42       73.65     11.87 o
   2  -7  17      133.11      126.82     14.77 o
   3  -7  17      277.05      327.08     26.12 o
   4  -7  17      106.68       91.93     18.31 o
   5  -7  17       61.07       39.81     12.71 o
   6  -7  17      194.81      126.97     24.21 o
   7  -7  17        0.11       22.00     23.42 o
  -6  -6  17       25.21       28.11     14.20 o
  -5  -6  17        3.66        0.33      7.04 o
  -4  -6  17       62.70       43.52      8.59 o
  -3  -6  17      364.55      377.22     18.77 o
  -2  -6  17       48.78       82.69      9.86 o
  -1  -6  17       51.90       35.75      7.42 o
   0  -6  17      224.53      258.09     16.09 o
   1  -6  17       26.07       19.29      6.95 o
   2  -6  17      548.44      549.04     40.26 o
   3  -6  17      240.50      230.90     23.41 o
   4  -6  17        6.71        0.81     10.22 o
   5  -6  17      108.81      108.71     63.52 o
   6  -6  17       30.11       18.17     20.94 o
   7  -6  17      177.32      153.30     26.57 o
  -6  -5  17      106.22       81.39     13.94 o
  -5  -5  17       72.51       81.55     15.06 o
  -4  -5  17       78.07       44.59     10.57 o
  -3  -5  17      444.08      430.29     24.21 o
  -2  -5  17      147.53      123.56     12.23 o
  -1  -5  17       36.31       26.34     12.19 o
   0  -5  17      600.36      559.72     27.22 o
   1  -5  17       94.29      121.07     32.89 o
   2  -5  17      660.41      674.15     52.17 o
   3  -5  17       78.38       64.55     24.13 o
   4  -5  17       72.53       45.74     15.97 o
   5  -5  17       70.88       91.72     20.28 o
   6  -5  17      422.97      408.11     52.52 o
   7  -5  17        1.34        2.85     12.61 o
  -7  -4  17       65.13       38.33     17.74 o
  -6  -4  17        2.35        6.85      8.49 o
  -5  -4  17      227.63      226.48     19.90 o
  -4  -4  17       14.30        9.95      7.86 o
  -3  -4  17      120.07      160.93     16.64 o
  -2  -4  17      364.03      358.55     24.54 o
  -1  -4  17       71.16       82.48     13.06 o
   0  -4  17       55.43       75.74     14.43 o
   1  -4  17       28.20       41.29     10.12 o
   2  -4  17       14.44        0.80      8.87 o
   3  -4  17       56.96       37.32     12.96 o
   4  -4  17      266.66      230.47     28.90 o
   5  -4  17      420.32      357.83     36.15 o
   6  -4  17       35.74       20.29     12.21 o
   7  -4  17       84.17       73.77     23.42 o
  -7  -3  17      495.78      471.06     26.76 o
  -6  -3  17       10.43        7.03      8.27 o
  -5  -3  17       25.21       17.00      8.33 o
  -4  -3  17        0.25       -1.94      6.25 o
  -3  -3  17       80.48       73.57     13.44 o
  -2  -3  17        1.32        4.70      6.25 o
  -1  -3  17       78.46       57.31     10.86 o
   0  -3  17      376.60      413.63     26.95 o
   1  -3  17       19.17       17.89      7.82 o
   2  -3  17       23.88        3.61      8.27 o
   3  -3  17       23.20       20.33     11.28 o
   4  -3  17      502.08      458.63     39.37 o
   5  -3  17        0.22        8.32     10.74 o
   6  -3  17      366.74      327.99     34.86 o
   7  -3  17        4.32        4.71     12.29 o
  -8  -2  17      310.67      288.87     32.65 o
  -7  -2  17        2.46        0.35      7.53 o
  -6  -2  17      418.62      367.80     26.58 o
  -5  -2  17       20.18       19.76     10.65 o
  -4  -2  17      390.13      404.09     24.42 o
  -3  -2  17      116.12      142.23     19.84 o
  -2  -2  17       33.21       27.66      9.11 o
  -1  -2  17       16.19       10.05      6.81 o
   0  -2  17      339.91      364.97     20.90 o
   1  -2  17      274.42      335.07     25.13 o
   2  -2  17        0.65        0.31      7.84 o
   3  -2  17        1.71        3.72      9.19 o
   4  -2  17      284.44      287.12     31.01 o
   5  -2  17        0.51        7.46     10.21 o
   6  -2  17        3.84       15.39     11.16 o
   7  -2  17      306.30      343.00     41.17 o
  -8  -1  17       77.57       56.11     12.10 o
  -7  -1  17       41.12       34.42     10.54 o
  -6  -1  17        0.01        0.35      6.97 o
  -5  -1  17     1424.10     1484.99     37.78 o
  -4  -1  17     1991.72     1929.03     49.33 o
  -3  -1  17      125.48      105.06     13.10 o
  -2  -1  17       16.22        6.86      9.53 o
  -1  -1  17       15.35       17.31      8.81 o
   0  -1  17      265.74      286.32     22.60 o
   1  -1  17       51.51       44.60     12.85 o
   2  -1  17      284.67      288.63     28.80 o
   3  -1  17       46.83       46.70     13.92 o
   4  -1  17      100.21      121.34     20.50 o
   5  -1  17      503.72      519.24     41.59 o
   6  -1  17        0.20       -9.32      9.32 o
   7  -1  17      117.62      121.63     22.66 o
  -8   0  17      131.65      142.13     30.16 o
  -7   0  17      879.42      845.37     34.35 o
  -6   0  17      710.02      737.46     27.18 o
  -5   0  17      681.23      724.39     22.83 o
  -4   0  17      118.96      131.41     11.68 o
  -3   0  17      720.06      682.35     27.54 o
  -2   0  17      120.53      127.61     11.14 o
  -1   0  17     1771.39     1830.06     50.57 o
   0   0  17        6.91       10.77      7.05 o
   1   0  17      489.33      485.95     29.72 o
   2   0  17       19.07       12.89      9.50 o
   3   0  17        8.88        4.50      8.99 o
   4   0  17      137.86      118.29     21.65 o
   5   0  17       45.01       51.48     19.87 o
   6   0  17       95.35      227.83     46.84 o
   7   0  17        7.51       -0.43     10.63 o
  -8   1  17       23.93        7.45      8.16 o
  -7   1  17      276.46      300.59     20.41 o
  -6   1  17       10.12       26.10      8.75 o
  -5   1  17       87.42       90.51     18.24 o
  -4   1  17      278.28      276.20     16.91 o
  -3   1  17      213.74      197.26     14.72 o
  -2   1  17     2456.64     2361.87     51.58 o
  -1   1  17      112.36      109.09     13.66 o
   0   1  17      134.11      128.59     15.30 o
   1   1  17      101.44       82.70     12.94 o
   2   1  17       95.40       48.16     13.63 o
   3   1  17        1.34        7.70      9.03 o
   4   1  17       90.27       88.30     19.08 o
   5   1  17       45.74       16.63     12.01 o
   6   1  17       84.05       79.44     23.42 o
  -9   2  17      160.47      147.93     30.87 o
  -8   2  17       85.16       79.02     12.63 o
  -7   2  17      145.02      151.12     15.83 o
  -6   2  17      129.61      146.87     15.54 o
  -5   2  17        7.28        5.96      6.13 o
  -4   2  17        4.95        1.44      5.32 o
  -3   2  17       43.11       64.37      9.74 o
  -2   2  17        0.78       -5.10      5.10 o
  -1   2  17      953.68      939.97     43.39 o
   0   2  17       11.79        4.53      6.53 o
   1   2  17      652.39      697.69     49.68 o
   2   2  17       70.11       72.20     15.69 o
   3   2  17      221.14      221.01     26.37 o
   4   2  17        0.69        2.40      9.67 o
   5   2  17        6.23       14.15     11.77 o
   6   2  17       86.69      116.31     41.52 o
  -9   3  17      113.52       91.94     13.49 o
  -8   3  17        4.91        2.14      7.78 o
  -7   3  17       18.56        9.03      7.69 o
  -6   3  17      955.15      890.39     33.12 o
  -5   3  17       11.79        9.30      6.69 o
  -4   3  17      535.21      551.38     23.25 o
  -3   3  17        8.66       16.28      6.80 o
  -2   3  17      135.91      173.75     17.01 o
  -1   3  17       75.79       51.79     13.39 o
   0   3  17     1185.68     1157.06     49.51 o
   1   3  17      741.82      778.92     45.78 o
   2   3  17      333.27      300.27     36.55 o
   3   3  17       98.44       99.37     19.25 o
   4   3  17        2.48        2.80      9.38 o
   5   3  17       23.52       15.64     12.10 o
  -9   4  17      205.24      217.26     19.97 o
  -8   4  17        0.17       -8.04     10.76 o
  -7   4  17      212.28      253.80     21.30 o
  -6   4  17       23.63       21.11      9.26 o
  -5   4  17      324.73      296.64     19.19 o
  -4   4  17      190.49      190.51     16.31 o
  -3   4  17      613.91      583.58     35.49 o
  -2   4  17      119.04      128.86     15.99 o
  -1   4  17        0.78        2.90      6.97 o
   0   4  17      323.00      351.06     48.26 o
   1   4  17        2.84       -7.47      7.61 o
   2   4  17      199.78      184.29     32.29 o
   3   4  17        0.19       23.83     11.92 o
   4   4  17      697.19      684.24     50.04 o
   5   4  17      127.18      138.62     22.94 o
  -8   5  17      351.41      416.81     85.17 o
  -7   5  17      161.10      195.42     25.40 o
  -6   5  17      197.93      243.63     39.04 o
  -5   5  17      290.10      274.46     28.89 o
  -4   5  17     1191.17     1143.44     71.09 o
  -3   5  17     1003.43     1014.20     33.18 o
  -2   5  17      350.34      348.27     22.37 o
  -1   5  17     1173.90     1183.37     42.41 o
   0   5  17      106.53       89.46     24.84 o
   1   5  17       49.90       61.59     22.00 o
   2   5  17       24.82       51.42     18.81 o
   3   5  17      245.49      213.65     46.13 o
   4   5  17        0.26       29.10     16.32 o
  -8   6  17        1.71       -9.71     19.16 o
  -7   6  17       41.59       32.26     14.70 o
  -6   6  17      295.54      344.16     33.94 o
  -5   6  17      313.06      366.23     40.32 o
  -4   6  17      277.66      347.49     37.21 o
  -3   6  17       82.71       62.08     50.75 o
  -2   6  17      665.47      677.70     33.41 o
  -1   6  17       52.66       64.94     13.66 o
   0   6  17      929.65      987.57     47.60 o
   1   6  17      119.58      106.82     37.26 o
   2   6  17       30.34       17.66     11.28 o
   3   6  17      805.82      868.14     59.26 o
  -8   7  17        3.13       -9.62     11.85 o
  -7   7  17       62.86       74.25     19.69 o
  -6   7  17       10.15       20.69     13.86 o
  -5   7  17      645.83      681.64     34.51 o
  -4   7  17       73.48       69.54     18.78 o
  -3   7  17      437.64      491.95     40.84 o
  -2   7  17       56.15       53.66     26.62 o
  -1   7  17      726.77      701.21     57.72 o
   0   7  17       46.02       41.38     17.39 o
   1   7  17      121.59       75.89     17.85 o
   2   7  17       57.84       55.84     16.81 o
  -7   8  17        0.75       26.26     29.10 o
  -6   8  17        6.99      -14.90     23.42 o
  -5   8  17        2.13       -4.89     13.49 o
  -4   8  17       38.95       27.09     14.82 o
  -3   8  17      111.53      131.16     23.09 o
  -2   8  17      733.42      742.66     73.46 o
  -1   8  17      198.52      200.76     28.27 o
   0   8  17      196.28      199.04     26.76 o
   1   8  17       39.12       33.88     14.66 o
  -6   9  17       12.79       11.36     26.26 o
  -5   9  17       35.59       37.01     19.87 o
  -4   9  17        1.78       -9.88     11.60 o
  -3   9  17      451.39      465.37     57.14 o
  -2   9  17        0.99      -10.71     10.71 o
  -1   9  17      137.81      156.68     26.26 o
   2 -10  18        7.15       16.00     18.10 o
  -1  -9  18      104.53      115.47     18.73 o
   0  -9  18       94.48       76.44     16.71 o
   1  -9  18       42.77       52.69     13.66 o
   2  -9  18        0.90        5.22     12.52 o
   3  -9  18       27.75       20.28     15.76 o
   4  -9  18       16.63        9.15     22.36 o
  -3  -8  18       64.82       41.06     14.83 o
  -2  -8  18      180.39      186.70     18.42 o
  -1  -8  18      140.72      134.30     16.65 o
   0  -8  18        4.21        1.66      7.37 o
   1  -8  18        0.96        4.78      7.20 o
   2  -8  18       41.98       43.69     10.40 o
   3  -8  18      295.36      316.28     29.90 o
   4  -8  18       39.50       37.38     12.63 o
   5  -8  18        0.43       -2.54      9.52 o
  -4  -7  18        4.79        3.29      7.38 o
  -3  -7  18       12.80        4.37      7.70 o
  -2  -7  18      293.18      297.90     19.77 o
  -1  -7  18       19.03       11.00      7.37 o
   0  -7  18      423.99      444.67     39.34 o
   1  -7  18      118.28      115.84     14.84 o
   2  -7  18      123.42      153.63     16.29 o
   3  -7  18        5.93       17.45     12.64 o
   4  -7  18       20.18       29.19     12.36 o
   5  -7  18        0.36       -1.73     11.28 o
   6  -7  18       23.68       20.93     15.53 o
  -5  -6  18       51.28       31.10     10.10 o
  -4  -6  18        0.43       -6.94      6.94 o
  -3  -6  18       40.67       47.38     10.88 o
  -2  -6  18       19.62        9.28      6.36 o
  -1  -6  18      411.05      416.97     20.62 o
   0  -6  18       72.69       53.70      9.41 o
   1  -6  18      519.45      520.20     28.84 o
   2  -6  18      257.64      276.07     25.74 o
   3  -6  18      111.40       62.89     18.81 o
   4  -6  18       49.47       35.56     20.58 o
   5  -6  18      151.64      186.83     28.27 o
   6  -6  18       47.44       50.11     17.68 o
  -6  -5  18       56.71       39.68     11.69 o
  -5  -5  18        1.77       -2.70      8.27 o
  -4  -5  18       31.97       15.64      8.64 o
  -3  -5  18       15.22       10.74      7.49 o
  -2  -5  18       44.08       46.39     10.00 o
  -1  -5  18       15.55       13.00      8.83 o
   0  -5  18       75.14      108.92     19.82 o
   1  -5  18      249.85      251.53     29.20 o
   2  -5  18      533.01      525.22     56.78 o
   3  -5  18      231.09      261.10     68.85 o
   4  -5  18       63.18       82.99     31.94 o
   5  -5  18      143.74      175.34     26.08 o
   6  -5  18       18.10       15.45     15.61 o
  -6  -4  18       10.39        6.68      9.58 o
  -5  -4  18       20.60       18.44     10.71 o
  -4  -4  18      194.87      198.48     29.05 o
  -3  -4  18        1.15        0.71      6.90 o
  -2  -4  18        0.55        5.53      7.53 o
  -1  -4  18       11.00        1.46      6.89 o
   0  -4  18       53.96       38.50     10.41 o
   1  -4  18       25.80       26.97     12.10 o
   2  -4  18      368.97      386.44     52.17 o
   3  -4  18        2.63        2.33      8.77 o
   4  -4  18      867.46      833.15     92.98 o
   5  -4  18        3.23       -3.60     10.10 o
   6  -4  18        2.59        5.41     12.07 o
   7  -4  18        0.31        1.93     12.23 o
  -7  -3  18        9.73        8.52     10.28 o
  -6  -3  18      229.87      232.78     22.83 o
  -5  -3  18       48.26       65.71     12.24 o
  -4  -3  18      102.69      146.06     19.52 o
  -3  -3  18        4.37        2.11      6.73 o
  -2  -3  18       87.93       71.47     19.86 o
  -1  -3  18       77.97       36.38     10.03 o
   0  -3  18        0.63        3.88      7.94 o
   1  -3  18       17.04       37.45     12.93 o
   2  -3  18        0.56        7.70      9.70 o
   3  -3  18      117.43       97.88     19.55 o
   4  -3  18       11.50       -6.18      9.85 o
   5  -3  18      441.07      505.95     44.16 o
   6  -3  18       52.84       42.44     28.04 o
   7  -3  18        0.40        7.82     11.69 o
  -7  -2  18      615.22      637.32     32.11 o
  -6  -2  18       76.78       78.77     15.25 o
  -5  -2  18      560.13      542.12     44.00 o
  -4  -2  18      111.58      106.76     13.95 o
  -3  -2  18       88.89      115.10     15.25 o
  -2  -2  18      182.30      169.26     17.20 o
  -1  -2  18       27.34       35.71     10.93 o
   0  -2  18       70.11       90.77     19.72 o
   1  -2  18       56.00       85.27     17.06 o
   2  -2  18      137.29      142.41     21.81 o
   3  -2  18       39.51       13.84     11.04 o
   4  -2  18      250.08      265.93     30.86 o
   5  -2  18      269.12      299.84     45.78 o
   6  -2  18       44.72       18.45     13.05 o
  -8  -1  18      241.60      240.21     21.83 o
  -7  -1  18        4.59        0.97     12.78 o
  -6  -1  18      708.45      734.03     34.38 o
  -5  -1  18      858.10      854.69     37.89 o
  -4  -1  18      183.18      185.91     17.18 o
  -3  -1  18       13.71       12.84      7.48 o
  -2  -1  18      145.68      163.69     17.29 o
  -1  -1  18      127.71      181.07     25.57 o
   0  -1  18      142.75      128.82     18.49 o
   1  -1  18      139.27       82.27     15.85 o
   2  -1  18       36.75       30.66     23.78 o
   3  -1  18      448.16      484.94     85.53 o
   4  -1  18       16.73        2.84     11.36 o
   5  -1  18        4.23       -8.16      8.99 o
   6  -1  18      129.12      113.19     25.91 o
  -8   0  18       17.31       13.26      9.58 o
  -7   0  18      522.98      569.51     57.14 o
  -6   0  18      310.37      294.08     25.09 o
  -5   0  18      666.22      788.78     28.10 o
  -4   0  18     1433.76     1444.13     35.27 o
  -3   0  18      192.01      206.78     29.05 o
  -2   0  18     1671.30     1663.78     48.62 o
  -1   0  18       86.73      115.27     14.77 o
   0   0  18       14.92        1.29      6.36 o
   1   0  18        8.97       20.14     16.68 o
   2   0  18       20.18       31.14     12.07 o
   3   0  18      134.47      177.71     24.54 o
   4   0  18       10.78        6.89     12.78 o
   5   0  18       31.34       15.88     12.43 o
   6   0  18        6.10       13.61     13.02 o
  -8   1  18       43.83       45.20     11.72 o
  -7   1  18        0.25        3.29     10.65 o
  -6   1  18      526.12      578.99     25.39 o
  -5   1  18      266.50      379.66     40.33 o
  -4   1  18      211.01      203.50     15.38 o
  -3   1  18     1958.33     1971.39     44.77 o
  -2   1  18        1.11        3.51      6.68 o
  -1   1  18      670.67      677.69     29.97 o
   0   1  18      440.44      423.22     28.29 o
   1   1  18       79.53      126.21     19.71 o
   2   1  18      647.23      692.20     41.74 o
   3   1  18       69.50       98.86     18.39 o
   4   1  18       17.38       17.92     12.23 o
   5   1  18        1.60        7.63     11.28 o
   6   1  18        4.86       14.36     14.20 o
  -8   2  18        9.69        9.29      8.77 o
  -7   2  18      134.64      153.98     16.53 o
  -6   2  18     1403.20     1433.70     43.16 o
  -5   2  18       50.34       40.47     10.23 o
  -4   2  18      104.95      147.11     13.96 o
  -3   2  18        4.25       -0.67      5.59 o
  -2   2  18     2866.48     3035.88     71.86 o
  -1   2  18      316.43      294.06     30.83 o
   0   2  18      751.36      728.92     38.91 o
   1   2  18      252.41      270.78     54.30 o
   2   2  18        0.75       -0.14      8.69 o
   3   2  18      127.91      184.04     25.04 o
   4   2  18       10.23       16.22     12.01 o
   5   2  18       46.70       58.35     17.27 o
  -8   3  18      218.18      260.59     26.24 o
  -7   3  18      449.97      452.34     27.85 o
  -6   3  18        5.36       -7.84     10.20 o
  -5   3  18       26.32       16.96      7.05 o
  -4   3  18       11.57       13.11      7.05 o
  -3   3  18      612.31      714.81     26.67 o
  -2   3  18       98.57      117.40     13.24 o
  -1   3  18       45.43       27.21      9.63 o
   0   3  18      513.34      609.98    135.56 o
   1   3  18      397.84      368.27     47.91 o
   2   3  18     1350.88     1501.02     60.99 o
   3   3  18        1.29       -5.52      8.99 o
   4   3  18      183.05      203.14     33.00 o
   5   3  18        0.31        0.89     11.60 o
  -8   4  18      296.16      340.07     27.92 o
  -7   4  18       18.62       11.73     12.80 o
  -6   4  18       57.67       52.39     12.91 o
  -5   4  18       44.53       21.88      7.94 o
  -4   4  18     1553.24     1412.84     39.15 o
  -3   4  18       38.86       49.03     11.99 o
  -2   4  18        1.64        7.61      6.99 o
  -1   4  18       26.45       17.84     10.78 o
   0   4  18      225.38      269.31     28.64 o
   1   4  18     1266.13     1343.26     57.30 o
   2   4  18      209.64      185.22     24.85 o
   3   4  18      344.61      337.69     57.49 o
   4   4  18        9.45        3.60     11.41 o
  -8   5  18        1.47        6.51      9.25 o
  -7   5  18      342.93      386.60     29.16 o
  -6   5  18       64.93       53.17     13.05 o
  -5   5  18       95.61       82.53     13.01 o
  -4   5  18      227.89      231.57     18.53 o
  -3   5  18      296.82      275.45     20.50 o
  -2   5  18      288.01      299.37     24.65 o
  -1   5  18       69.46       58.33     18.81 o
   0   5  18      240.58      261.75     34.78 o
   1   5  18      293.59      251.81     29.50 o
   2   5  18      338.75      355.96     35.30 o
   3   5  18        9.88       12.54     10.50 o
  -7   6  18       71.71       63.02     18.58 o
  -6   6  18      207.90      214.55     28.07 o
  -5   6  18      527.75      584.95     49.21 o
  -4   6  18      511.65      604.45     45.37 o
  -3   6  18      154.83      141.41     17.97 o
  -2   6  18      115.53      106.61     16.43 o
  -1   6  18      160.25      157.83     26.62 o
   0   6  18       24.62       13.63     12.52 o
   1   6  18       99.62      104.89     21.06 o
   2   6  18      148.08      121.79     22.17 o
  -7   7  18       62.35       47.78     16.53 o
  -6   7  18       52.90       37.48     16.94 o
  -5   7  18      147.32      173.89     41.17 o
  -4   7  18      779.29      950.60     50.12 o
  -3   7  18        1.77       -9.94      9.94 o
  -2   7  18      697.11      744.16     35.55 o
  -1   7  18       98.02       86.17     15.32 o
   0   7  18      104.36      108.95     45.42 o
   1   7  18       67.67       48.31     19.87 o
  -6   8  18       12.59        3.55     20.58 o
  -5   8  18      314.67      241.32     51.10 o
  -4   8  18        2.40        6.90     13.29 o
  -3   8  18      331.88      372.34     37.98 o
  -2   8  18        0.45        7.82     13.02 o
  -1   8  18       95.95       97.62     17.09 o
   0   8  18       15.37        1.73     11.08 o
  -3   9  18      107.53      108.10     46.13 o
   0  -9  19        0.37       -6.76      9.83 o
   1  -9  19       98.68       89.29     17.70 o
   2  -9  19        5.73       14.14     11.66 o
  -2  -8  19       73.02       47.72     16.04 o
  -1  -8  19      122.32       91.79     14.49 o
   0  -8  19      158.92      190.31     32.68 o
   1  -8  19        1.35        1.59      7.88 o
   2  -8  19       53.98       47.12     13.72 o
   3  -8  19       13.00       12.02     11.05 o
   4  -8  19       81.31       87.18     17.57 o
  -3  -7  19       66.11       76.66     14.71 o
  -2  -7  19      210.40      250.83     20.74 o
  -1  -7  19      513.50      547.80     45.28 o
   0  -7  19        0.08        0.08      7.34 o
   1  -7  19       66.51       76.97     13.15 o
   2  -7  19       26.41       25.90      9.52 o
   3  -7  19       29.82       13.94     12.79 o
   4  -7  19        5.59        5.23     12.61 o
   5  -7  19       81.74       63.83     20.10 o
  -4  -6  19      116.25      126.15     16.48 o
  -3  -6  19      119.10      139.19     17.32 o
  -2  -6  19        1.73       -0.78      6.98 o
  -1  -6  19       13.07       12.85      8.71 o
   0  -6  19      256.92      256.55     38.89 o
   1  -6  19       25.15       18.67      9.65 o
   2  -6  19      631.63      759.43     61.75 o
   3  -6  19       72.91      124.89     35.13 o
   4  -6  19        0.84       -8.03      8.03 o
   5  -6  19       15.67       15.07     16.32 o
  -5  -5  19       32.47       37.69     13.74 o
  -4  -5  19       11.27       12.00     10.90 o
  -3  -5  19      266.05      353.73     27.23 o
  -2  -5  19        3.22       -0.27      6.63 o
  -1  -5  19      129.10      134.77     21.58 o
   0  -5  19      134.59      122.08     22.01 o
   1  -5  19      374.11      423.91     38.91 o
   2  -5  19      440.73      470.07     41.35 o
   3  -5  19       70.36       42.65     14.81 o
   4  -5  19       16.62        4.39     11.72 o
   5  -5  19       19.65        8.33     12.34 o
   6  -5  19      260.36      263.62     61.04 o
  -6  -4  19      162.63      194.40     22.58 o
  -5  -4  19       88.24       71.99     15.85 o
  -4  -4  19      163.60      179.62     22.33 o
  -3  -4  19       35.95       13.21      9.13 o
  -2  -4  19        0.63       -4.85      7.07 o
  -1  -4  19       20.50       23.20      9.72 o
   0  -4  19       76.97       92.82     20.23 o
   1  -4  19      222.65      267.45     31.00 o
   2  -4  19       68.71       53.18     16.04 o
   3  -4  19      144.50      128.77     22.81 o
   4  -4  19       97.99      119.74     31.94 o
   5  -4  19      399.62      438.69     72.75 o
   6  -4  19       21.67       12.83     15.26 o
  -6  -3  19       38.66       27.92     11.79 o
  -5  -3  19       88.82       60.33     14.55 o
  -4  -3  19      185.05      159.35     20.79 o
  -3  -3  19     1364.37     1421.33     87.23 o
  -2  -3  19       38.64       28.23     11.41 o
  -1  -3  19       24.98       38.76     10.93 o
   0  -3  19        1.58        0.82     18.45 o
   1  -3  19       22.95       30.76     13.30 o
   2  -3  19       14.35       22.26     11.41 o
   3  -3  19        0.71       -3.26     18.81 o
   4  -3  19      378.97      325.12     34.75 o
   5  -3  19       13.93        8.42     11.92 o
   6  -3  19      145.34      161.98     47.20 o
  -7  -2  19       88.43       85.48     14.96 o
  -6  -2  19       74.62       97.86     16.54 o
  -5  -2  19       75.97       66.19     14.45 o
  -4  -2  19      557.53      588.33     34.42 o
  -3  -2  19      103.35       96.86     20.67 o
  -2  -2  19        1.63       -6.50      6.50 o
  -1  -2  19      697.83      710.87     32.03 o
   0  -2  19       58.59       79.65     27.68 o
   1  -2  19       83.07       86.10     18.19 o
   2  -2  19        2.44       14.46     10.57 o
   3  -2  19        8.58       12.84     11.41 o
   4  -2  19      244.05      228.88     28.90 o
   5  -2  19       21.14        3.18     19.52 o
   6  -2  19        1.03       16.81     13.74 o
  -7  -1  19      102.17      111.76     25.20 o
  -6  -1  19       31.65       21.03     10.90 o
  -5  -1  19      258.88      279.90     25.81 o
  -4  -1  19      293.08      319.42     23.27 o
  -3  -1  19       83.52       78.78     12.69 o
  -2  -1  19      471.53      515.35     30.80 o
  -1  -1  19      301.79      281.72     41.17 o
   0  -1  19      186.21      212.79     37.97 o
   1  -1  19        5.94       -6.59      7.20 o
   2  -1  19        3.84       11.41     10.57 o
   3  -1  19      155.46      145.57     23.53 o
   4  -1  19        0.49        7.10     11.04 o
   5  -1  19        0.85       -6.07      9.98 o
   6  -1  19       11.74       17.46     13.49 o
  -7   0  19       25.36       24.78     10.90 o
  -6   0  19       38.79       31.47     11.22 o
  -5   0  19      491.10      513.92     31.93 o
  -4   0  19      224.21      216.54     19.20 o
  -3   0  19       30.54       36.16     10.10 o
  -2   0  19       28.47        6.99      6.94 o
  -1   0  19      432.46      470.28     30.25 o
   0   0  19       37.97       23.41     11.72 o
   1   0  19      770.04      788.83     45.56 o
   2   0  19        7.40       -2.36      9.27 o
   3   0  19        8.16       -0.56      9.19 o
   4   0  19      281.64      273.21     32.56 o
   5   0  19       64.80       12.11     11.77 o
  -7   1  19       21.64       13.38     14.90 o
  -6   1  19       71.56       95.74     15.97 o
  -5   1  19       33.28       38.19     18.37 o
  -4   1  19       35.50       34.23      8.14 o
  -3   1  19       49.04       43.62     11.62 o
  -2   1  19     1628.26     1528.48     47.42 o
  -1   1  19       58.91       83.85     13.89 o
   0   1  19      110.34      111.13     19.61 o
   1   1  19       14.87        9.28      9.03 o
   2   1  19      682.19      674.55     43.05 o
   3   1  19      285.03      353.27     50.04 o
   4   1  19       12.93       31.38     15.15 o
   5   1  19        3.54      -10.50     10.50 o
  -7   2  19      203.76      200.38     22.33 o
  -6   2  19        4.40       -2.51      6.45 o
  -5   2  19       16.71       31.34      9.77 o
  -4   2  19        3.82       -1.42      5.69 o
  -3   2  19      712.68      823.18     28.28 o
  -2   2  19      239.36      243.40     21.49 o
  -1   2  19      276.26      287.85     28.99 o
   0   2  19      131.56      127.57     24.49 o
   1   2  19      437.20      393.04     34.93 o
   2   2  19      495.67      422.52     36.96 o
   3   2  19        1.62       -5.44      8.38 o
   4   2  19      107.02      115.10     34.07 o
  -7   3  19       88.58       89.42     14.22 o
  -6   3  19      180.81      137.23     16.68 o
  -5   3  19       81.03      105.27     15.02 o
  -4   3  19      271.45      298.67     20.10 o
  -3   3  19      136.19      138.54     14.32 o
  -2   3  19       70.58       87.08     17.85 o
  -1   3  19      323.33      287.67     48.62 o
   0   3  19      843.87      814.64     65.65 o
   1   3  19      505.80      617.51     41.09 o
   2   3  19       10.68       -4.07      9.27 o
   3   3  19      151.18      129.68     31.58 o
   4   3  19        1.48       -7.45      9.89 o
  -7   4  19      603.44      653.18     32.19 o
  -6   4  19       14.20       14.15      9.14 o
  -5   4  19      118.40      119.64     16.48 o
  -4   4  19       81.36       71.41     11.89 o
  -3   4  19       86.98       71.17     11.25 o
  -2   4  19      225.19      252.90     22.64 o
  -1   4  19        3.31        6.25      9.27 o
   0   4  19      548.56      607.79     44.66 o
   1   4  19       44.61       54.46     17.39 o
   2   4  19      193.99      204.39     27.07 o
   3   4  19       84.85       77.16     18.89 o
  -7   5  19       60.39       87.80     15.91 o
  -6   5  19      288.65      296.40     32.06 o
  -5   5  19       45.76       44.66     12.62 o
  -4   5  19       23.42       23.14      8.92 o
  -3   5  19       13.39       14.27      9.48 o
  -2   5  19       75.13       59.74     13.46 o
  -1   5  19      438.50      438.23     38.27 o
   0   5  19       13.86       23.98     26.97 o
   1   5  19      116.85      119.70     21.42 o
   2   5  19        5.73       -4.99      8.87 o
  -6   6  19      112.25      101.50     23.42 o
  -5   6  19      700.22      768.99     46.96 o
  -4   6  19      134.18      137.16     18.53 o
  -3   6  19       87.13       95.81     15.82 o
  -2   6  19       13.13        8.05      8.77 o
  -1   6  19       50.91       20.07     12.52 o
   0   6  19      469.65      459.75     39.84 o
   1   6  19        2.98       -8.87      8.87 o
  -6   7  19      333.37      237.77     50.39 o
  -5   7  19      278.16      359.84     55.36 o
  -4   7  19       15.56       13.63     13.78 o
[truncated: 16,517 more chars]
